# Supplementary material for: Trehalose metabolism coordinates transcriptional regulatory control and metabolic requirements to trigger the onset of cassava storage root initiation
Source: Sci Rep. 2023 Nov 15;13:19973. doi: 10.1038/s41598-023-47095-8 (PMC10651926; doi:10.1038/s41598-023-47095-8)
Supplement: Supplementary file 1 — Dataset S1. [file 41598_2023_47095_MOESM1_ESM.xlsx]

## Sheet: Title
Supplementary Data S1. List of the identified 99 DNB genes modulating the transition stage (FR8) by DNB analysis.

## Sheet: Supplementary Data S1
Supplement Data S1. List of the identified 99 DNB genes modulating the transition stage (FR8) by DNB analysis
Gene ID	Symbol	Function based on phytozome version 13	TF family related	Kinase related	Carbohydrate metabolism	phytohormone related	Secondary cell growth related	SR-related
Manes.06G121700	ATHSD2,HSD2	hydroxysteroid dehydrogenase 2
Manes.12G137500		Un_annotated function
Manes.13G111100	ATTBP3,ATTRB2,TBP3,TRB2	Homeodomain-like/winged-helix DNA-binding family protein//telomere repeat-binding factor 2-related	MYB_related
Manes.15G079600		Protein of unknown function, DUF538
Manes.09G172200		alpha/beta-Hydrolases superfamily protein
Manes.14G117000	ATSPS1F,SPS1F	sucrose phosphate synthase 1F			1
Manes.07G050200	ATPRB1,PRB1	basic pathogenesis-related protein 1
Manes.17G029700	CRK25	cysteine-rich RLK (RECEPTOR-like protein kinase) 25		RLK-Pelle_DLSV
Manes.17G035600	ETC1	Homeodomain-like superfamily protein// myb-like dna-binding protein myb //MYB-like transcription factor ETC1	MYB_related
Manes.18G090300		ACT-like protein tyrosine kinase family protein		TKL-Pl-4
Manes.02G022800		C2 calcium/lipid-binding plant phosphoribosyltransferase family protein
Manes.18G140200		Un_annotated function
Manes.S091500		Un_annotated function
Manes.03G046400		Protein of unknown function (DUF1639)
Manes.03G193400	ATCUL1,AXR6,CUL1	cullin 1				1		1
Manes.16G089000	ATPME3,PME3	pectin methylesterase 3			1
Manes.03G003000		Translation elongation factor EF1A/initiation factor IF2gamma family protein
Manes.06G071900	GATL3	galacturonosyltransferase-like 3
Manes.18G039200		Subtilisin-like serine endopeptidase family protein
Manes.15G177400	ABCB19,ATABCB19,ATMDR1,ATMDR11,ATPGP19,MDR1,MDR11,PGP19	ATP binding cassette subfamily B19				1		1
Manes.08G149400		transcription regulator NOT2/NOT3/NOT5 family protein
Manes.14G035200	SKS2	SKU5 similar 2
Manes.11G109100	ATRAD51C,RAD51C	RAS associated with diabetes protein 51C
Manes.08G080000	APK1,APK1A	Protein kinase superfamily protein		RLK-Pelle_RLCK-VIIa-2
Manes.09G001800	ZIFL2	zinc induced facilitator-like 2
Manes.14G157100		Un_annotated function					1	1
Manes.12G098200	RCE1	RUB1 conjugating enzyme 1
Manes.01G041600		Un_annotated function
Manes.02G054800	ATEXO70E1,EXO70E1	exocyst subunit exo70 family protein E1
Manes.10G152400		RING/U-box superfamily protein
Manes.S021700	SE	C2H2 zinc-finger protein SERRATE (SE)
Manes.07G118000	SDIR1	RING/U-box superfamily protein
Manes.05G002700	ASAR1,ATSAR2,ATSARA1C,SAR2	secretion-associated RAS super family 2
Manes.05G018500		SAUR-like auxin-responsive protein family
Manes.06G080600	OBP4	OBF binding protein 4	Dof
Manes.15G124900		Chaperone DnaJ-domain superfamily protein
Manes.06G005200		ketose-bisphosphate aldolase class-II family protein
Manes.09G073700		DHHC-type zinc finger family protein
Manes.06G095300	IQD31	IQ-domain 31
Manes.10G139400	CPH,SMT1	sterol methyltransferase 1				1		1
Manes.02G033700		Calcium-binding EF-hand family protein
Manes.09G156400		Un_annotated function
Manes.16G084500	PSBX	photosystem II subunit X
Manes.09G147500	ATLOX1,LOX1	lipoxygenase 1				1		1
Manes.04G085600	RD19,RD19A	Papain family cysteine protease
Manes.05G172900		Un_annotated function
Manes.10G085100	ATSOT17,ATST5C,SOT17	sulfotransferase 17					1	1
Manes.06G120700	GAMMA CAL1	gamma carbonic anhydrase like 1
Manes.14G141400	ATTIL,TIL	temperature-induced lipocalin
Manes.15G120600		Ribosomal protein L18ae family
Manes.05G174600		Remorin family protein
Manes.01G063100		Leucine-rich repeat protein kinase family protein		RLK-Pelle_LRR-VI-2
Manes.01G268700		Bifunctional inhibitor/lipid-transfer protein/seed storage 2S albumin superfamily protein
Manes.02G005400	ATTRE1,TRE1	trehalase 1			1
Manes.09G141200		Chaperone DnaJ-domain superfamily protein
Manes.06G147200		CAP160 protein
Manes.11G049600		sulfate transmembrane transporters
Manes.02G188900		Un_annotated function
Manes.09G091600	PRT6	proteolysis 6
Manes.15G141400	AtIDD5,IDD5	indeterminate(ID)-domain 5	C2H2
Manes.13G147200	ATRMA1,RMA1	RING membrane-anchor 1
Manes.02G136000		plectin-related
Manes.10G060800	ATJ2,J2	DNAJ homologue 2
Manes.03G194100		Mitochondrial substrate carrier family protein
Manes.01G167500		Un_annotated function
Manes.09G166500	PNC1	peroxisomal adenine nucleotide carrier 1
Manes.04G134000		Homeodomain-like superfamily protein // DNAJ homolog superfamily C member 17	MYB_related
Manes.06G092900		alpha/beta-Hydrolases superfamily protein
Manes.12G030300	SPDS1	spermidine synthase 1
Manes.03G008900	ATWRKY32,WRKY32	WRKY DNA-binding protein 32	WRKY
Manes.12G141200	ATATH13,ATH13,ATOSA1,OSA1	ABC2 homolog 13
Manes.04G031300		Ras-related small GTP-binding family protein
Manes.17G065500		Kinase-related protein of unknown function (DUF1296)
Manes.11G095200	ATMCB1,MBP1,MCB1,RPN10	regulatory particle non-ATPase 10
Manes.02G162300	LYM1	lysm domain GPI-anchored protein 1 precursor
Manes.07G066500		TIP41-like family protein
Manes.02G132700		Un_annotated function
Manes.02G058100	COBL1	COBRA-like protein 1 precursor
Manes.06G115300	EMB2423	embryo defective 2423
Manes.06G148700		Pectinacetylesterase family protein
Manes.02G045700	DHS2	3-deoxy-d-arabino-heptulosonate 7-phosphate synthase					1	1
Manes.18G019400	XBCP3	xylem bark cysteine peptidase 3
Manes.01G053600	ATTRE1,TRE1	trehalase 1			1
Manes.S046300		Un_annotated function
Manes.18G040400	ATERF#011,CEJ1,DEAR1	cooperatively regulated by ethylene and jasmonate 1	ERF					1
Manes.01G162800	ASA2,ATHANSYNAB	anthranilate synthase 2				1		1
Manes.08G157900	NPC3	non-specific phospholipase C3			1
Manes.18G034900	PDE135	Xanthine/uracil permease family protein
Manes.01G221700		Plant invertase/pectin methylesterase inhibitor superfamily//pectinesterase/pectinesterase inhibitor 39-related			1
Manes.11G073900		DEAD/DEAH box helicase, putative
Manes.05G081900		2-oxoglutarate (2OG) and Fe(II)-dependent oxygenase superfamily protein
Manes.12G112100		Protein of unknown function (DUF1230)
Manes.04G097500		RING/U-box superfamily protein
Manes.04G128800		Sulfite exporter TauE/SafE family protein
Manes.03G142000	NOI	RPM1-interacting protein 4 (RIN4) family protein
Manes.12G050300		Protein of unknown function (DUF760)
Manes.06G069300		Un_annotated function
Manes.01G022900	CDF1	Protein of unknown function (DUF3353)
Manes.14G111300		Glycosyl hydrolase family protein with chitinase insertion domain//chitinase-like protein-related			1		1	1

## Sheet: Literature source
Functional group	Source
TF family related	[1] Jin, J. et al. PlantTFDB 4.0: Toward a central hub for transcription factors and regulatory interactions in plants. Nucleic Acids Res 45, D1040–D1045 (2017). [2] Chow, C. N. et al. PlantPAN 2.0: An update of Plant Promoter Analysis Navigator for reconstructing transcriptional regulatory networks in plants. Nucleic Acids Res 44, D1154–D1164 (2016). [3] Zheng, Y. et al. iTAK: A Program for Geno…
Kinase related	[1] Zheng, Y. et al. iTAK: A Program for Genome-wide Prediction and Classification of Plant Transcription Factors, Transcriptional Regulators, and Protein Kinases. Mol Plant 9, 1667–1670 (2016).
Carbohydrate metabolism	[1] Goto, M. K. and S. KEGG: Kyoto Encyclopedia of Genes and Genomes. Oncol Lett 19, 3316–3332 (2020).
phytohormone related	[1] Rüscher, D. et al. Auxin signaling and vascular cambium formation enable storage metabolism in cassava tuberous roots. J Exp Bot 72, 3688–3703 (2021). [2] Sojikul, P. et al. Genome-wide analysis reveals phytohormone action during cassava storage root initiation. Plant Mol Biol 88, 531–543 (2015). [3] Utsumi, Y. et al. Integrative omics approaches revealed a crosstalk among phytohormones durin…
Secondary cell growth related	[1] Hoang, N. V., Park, C., Kamran, M. & Lee, J. Y. Gene Regulatory Network Guided Investigations and Engineering of Storage Root Development in Root Crops. Front Plant Sci 11, 762 (2020). [2] Rüscher, D. et al. Auxin signaling and vascular cambium formation enable storage metabolism in cassava tuberous roots. J Exp Bot 72, 3688–3703 (2021).
SR-related	[1] Hoang, N. V., Park, C., Kamran, M. & Lee, J. Y. Gene Regulatory Network Guided Investigations and Engineering of Storage Root Development in Root Crops. Front Plant Sci 11, 762 (2020). [2] Rüscher, D. et al. Auxin signaling and vascular cambium formation enable storage metabolism in cassava tuberous roots. J Exp Bot 72, 3688–3703 (2021). [3] Sojikul, P. et al. Genome-wide analysis reveals phy…
