# Supplementary material for: Trehalose metabolism coordinates transcriptional regulatory control and metabolic requirements to trigger the onset of cassava storage root initiation
Source: Sci Rep. 2023 Nov 15;13:19973. doi: 10.1038/s41598-023-47095-8 (PMC10651926; doi:10.1038/s41598-023-47095-8)
Supplement: Supplementary file 2 — Dataset S2. [file 41598_2023_47095_MOESM2_ESM.xlsx]

## Sheet: Title
Supplementary Data S2. Storage root initiation related genes obtained from literature.

## Sheet: Supplementary Data S2
Supplement Data S2. Storage root initiation related genes obtained from literature
Gene ID	Gene Symbol	Function based phytozome version 13	Literature source
Manes.08G116600		Dormancy/auxin associated family protein	[1]
Manes.09G171400		Dormancy/auxin associated family protein	[1]
Manes.03G032500	ACO1,ATACO1	ACC oxidase 1	[1] [2]
Manes.11G142300	ARF4	auxin response factor 4	[1] [2]
Manes.10G015300	AUX1,MAP1,PIR1,WAV5	Transmembrane amino acid transporter family protein	[1] [2]
Manes.18G040400	ATERF#011,CEJ1,DEAR1	cooperatively regulated by ethylene and jasmonate 1	[1]
Manes.11G105800	ATEXLA2,ATEXPL2,ATHEXP BETA 2.2,EXLA2,EXPL2	expansin-like A2	[1]
Manes.05G129500		Phosphofructokinase family protein	[1]
Manes.04G083800	FBA2	fructose-bisphosphate aldolase 2	[1] [3]
Manes.03G091000	ATGA2OX1,GA2OX1	Arabidopsis thaliana gibberellin 2-oxidase 1	[1] [2]
Manes.01G062500	ATGSTT1,GST10,GSTT1	glutathione S-transferase THETA 1	[1]
Manes.02G089200	ATGSTF7,ATGSTF9,GLUTTR,GSTF9	glutathione S-transferase PHI 9	[1] [3]
Manes.01G130900	ATGSTF7,ATGSTF9,GLUTTR,GSTF9	glutathione S-transferase PHI 9	[1] [3]
Manes.04G124300	ATGSTU19,GST8,GSTU19	glutathione S-transferase TAU 19	[1]
Manes.03G090500	ATGSTU19,GST8,GSTU19	glutathione S-transferase TAU 19	[1]
Manes.15G101100	ATGSTU19,GST8,GSTU19	glutathione S-transferase TAU 19	[1]
Manes.02G126300	ATGSTU7,GST25,GSTU7	glutathione S-transferase tau 7	[1]
Manes.16G090500	ATTIF3K1,EIF3K,TIF3K1	eukaryotic translation initiation factor 3K	[1]
Manes.02G125800	ATGSTU7,GST25,GSTU7	glutathione S-transferase tau 7	[1]
Manes.03G155300	ATGSTU7,GST25,GSTU7	glutathione S-transferase tau 7	[1]
Manes.16G112900	IAA27,PAP2	phytochrome-associated protein 2	[1] [3] [4]
Manes.05G187100	IAA9	indole-3-acetic acid inducible 9	[1]
Manes.18G054900	IAA9	indole-3-acetic acid inducible 9	[1]
Manes.05G184900	BP,BP1,KNAT1	KNOTTED-like from Arabidopsis thaliana	[1] [2] [3] [4]
Manes.16G000900	ATKS,ATKS1,GA2,KS,KS1	Terpenoid cyclases/Protein prenyltransferases superfamily protein	[1] [2] [3] [4]
Manes.14G166500	LTP3	lipid transfer protein 3	[1]
Manes.15G084800	ANAC072,RD26	NAC (No Apical Meristem) domain transcriptional regulator superfamily protein	[1]
Manes.03G002200	ANAC038,ANAC039,NAC038	NAC domain containing protein 38	[1]
Manes.08G147800	anac047,NAC047	NAC domain containing protein 47	[1]
Manes.09G144100	anac047,NAC047	NAC domain containing protein 47	[1]
Manes.01G093200	ANAC079,ANAC080,ATNAC4,NAC080	NAC domain containing protein 80	[1]
Manes.09G185300	ANAC083,NAC083,VNI2	NAC domain containing protein 83	[1]
Manes.02G115200		Auxin efflux carrier family protein	[1]
Manes.01G059600	PIP1;4,PIP1E,TMP-C	plasma membrane intrinsic protein 1;4	[1]
Manes.01G206600		Ribosomal protein S13/S18 family	[1]
Manes.01G260400		Pentatricopeptide repeat (PPR) superfamily protein	[1]
Manes.14G086900	SP1L1	SPIRAL1-like1	[1]
Manes.02G018200	SP1L2	SPIRAL1-like2	[1] [3]
Manes.02G001000		UDP-Glycosyltransferase superfamily protein	[1] [4]
Manes.18G099400	ATSUC2,SUC2,SUT1	sucrose-proton symporter 2	[1]
Manes.03G044400	ATSUS4,SUS4	sucrose synthase 4	[1] [4]
Manes.18G100800	ANAC030,VND7	vascular related NAC-domain protein 7	[1]
Manes.04G051100	AAO3,AOdelta,At-AO3,AtAAO3	abscisic aldehyde oxidase 3	[2]
Manes.11G105300	AAO2,AO3,AOgamma,atAO-2,AtAO3	aldehyde oxidase 2	[2]
Manes.04G057300	AAO2,AO3,AOgamma,atAO-2,AtAO3	aldehyde oxidase 2	[2]
Manes.04G057100	AAO3,AOdelta,At-AO3,AtAAO3	abscisic aldehyde oxidase 3	[2]
Manes.09G050500		NAD(P)-binding Rossmann-fold superfamily protein	[2]
Manes.07G052100	ABA2,ATABA2,ATSDR1,GIN1,ISI4,SDR1,SIS4,SRE1	NAD(P)-binding Rossmann-fold superfamily protein	[2]
Manes.08G030200		NAD(P)-binding Rossmann-fold superfamily protein	[2]
Manes.04G164700	ABA2,ATABA2,ATSDR1,GIN1,ISI4,SDR1,SIS4,SRE1	NAD(P)-binding Rossmann-fold superfamily protein	[2]
Manes.09G050600		NAD(P)-binding Rossmann-fold superfamily protein	[2]
Manes.09G050100	ABA2,ATABA2,ATSDR1,GIN1,ISI4,SDR1,SIS4,SRE1	NAD(P)-binding Rossmann-fold superfamily protein	[2]
Manes.06G055800	ABA2,ATABA2,ATSDR1,GIN1,ISI4,SDR1,SIS4,SRE1	NAD(P)-binding Rossmann-fold superfamily protein	[2]
Manes.11G003100	ABA2,ATABA2,ATSDR1,GIN1,ISI4,SDR1,SIS4,SRE1	NAD(P)-binding Rossmann-fold superfamily protein	[2]
Manes.06G173000	ABA3,ACI2,ATABA3,LOS5,SIR3	molybdenum cofactor sulfurase (LOS5) (ABA3)	[2]
Manes.02G068600	ABA4	abscisic acid (aba)-deficient 4	[2]
Manes.09G065700	ABCB1,ATPGP1,PGP1	ATP binding cassette subfamily B1	[2]
Manes.08G011100	ABCB1,ATPGP1,PGP1	ATP binding cassette subfamily B1	[2]
Manes.09G057700	ABCB19,ATABCB19,ATMDR1,ATMDR11,ATPGP19,MDR1,MDR11,PGP19	ATP binding cassette subfamily B19	[2]
Manes.15G177400	ABCB19,ATABCB19,ATMDR1,ATMDR11,ATPGP19,MDR1,MDR11,PGP19	ATP binding cassette subfamily B19	[2]
Manes.08G061500	PGP21	P-glycoprotein 21	[2] [3]
Manes.01G234500	PGP11	P-glycoprotein 11	[2]
Manes.01G234400	PGP11	P-glycoprotein 11	[2]
Manes.05G009300	PGP11	P-glycoprotein 11	[2]
Manes.05G009400	PGP11	P-glycoprotein 11	[2]
Manes.06G060900	ATMRP2,EST4,MRP2	multidrug resistance-associated protein 2	[2]
Manes.09G041900		ABC-2 type transporter family protein	[2]
Manes.08G037200		ABC-2 type transporter family protein	[2]
Manes.18G101300	ABCG25,ATABCG25	ATP-binding casette family G25	[2]
Manes.11G034200	ABCG36,ATABCG36,ATPDR8,PDR8,PEN3	ABC-2 and Plant PDR ABC-type transporter family protein	[2]
Manes.11G050000	ABCG40,ATABCG40,ATPDR12,PDR12	pleiotropic drug resistance 12	[2]
Manes.04G106100	ABCG40,ATABCG40,ATPDR12,PDR12	pleiotropic drug resistance 12	[2]
Manes.18G070400		tRNA modification GTPase, putative	[2]
Manes.03G018600	ABCG40,ATABCG40,ATPDR12,PDR12	pleiotropic drug resistance 12	[2]
Manes.11G063600	ABCG40,ATABCG40,ATPDR12,PDR12	pleiotropic drug resistance 12	[2]
Manes.04G105800	ABCG40,ATABCG40,ATPDR12,PDR12	pleiotropic drug resistance 12	[2]
Manes.11G063400	ABCG40,ATABCG40,ATPDR12,PDR12	pleiotropic drug resistance 12	[2]
Manes.04G101900	ABCG40,ATABCG40,ATPDR12,PDR12	pleiotropic drug resistance 12	[2]
Manes.04G101800	ABCG40,ATABCG40,ATPDR12,PDR12	pleiotropic drug resistance 12	[2]
Manes.03G018700	ABCG40,ATABCG40,ATPDR12,PDR12	pleiotropic drug resistance 12	[2]
Manes.18G037900	ABF2,AREB1,ATAREB1	abscisic acid responsive elements-binding factor 2	[2]
Manes.10G080700	ABF3,DPBF5	abscisic acid responsive elements-binding factor 3	[2]
Manes.16G109500	ABI1,AtABI1	Protein phosphatase 2C family protein	[2]
Manes.06G158800	HAI3	highly ABA-induced PP2C gene 3	[2]
Manes.15G028000	ACL5	S-adenosyl-L-methionine-dependent methyltransferases superfamily protein	[2]
Manes.03G052500	ACL5	S-adenosyl-L-methionine-dependent methyltransferases superfamily protein	[2]
Manes.16G084600	ACL5	S-adenosyl-L-methionine-dependent methyltransferases superfamily protein	[2]
Manes.12G069300	ACO4,EAT1,EFE	ethylene-forming enzyme	[2]
Manes.16G002300	ACO4,EAT1,EFE	ethylene-forming enzyme	[2]
Manes.05G029900	ACS1,AT-ACS1	ACC synthase 1	[2]
Manes.01G252700	ACS1,AT-ACS1	ACC synthase 1	[2]
Manes.02G031500	ACS10	ACC synthase 10	[2]
Manes.14G032500	ACS12	1-amino-cyclopropane-1-carboxylate synthase 12	[2]
Manes.01G057800	ACS6,ATACS6	1-aminocyclopropane-1-carboxylic acid (acc) synthase 6	[2]
Manes.02G017700	ACS6,ATACS6	1-aminocyclopropane-1-carboxylic acid (acc) synthase 6	[2]
Manes.13G108000	ACS8	1-amino-cyclopropane-1-carboxylate synthase 8	[2]
Manes.12G137000	ACX2,ATACX2	acyl-CoA oxidase 2	[2]
Manes.12G092800	ACX3,ATACX3	acyl-CoA oxidase 3	[2]
Manes.01G083700	ACX5	acyl-CoA oxidase 5	[2]
Manes.10G047600	ADK2	adenosine kinase 2	[2]
Manes.04G091500	AFB3	auxin signaling F-box 3	[2]
Manes.11G078600	AFB3	auxin signaling F-box 3	[2]
Manes.02G147400	AFB5	auxin F-box protein 5	[2]
Manes.15G115500	AG	K-box region and MADS-box transcription factor family protein	[2]
Manes.17G062000	AG	K-box region and MADS-box transcription factor family protein	[2]
Manes.07G004100	AGL26	AGAMOUS-like 26	[2]
Manes.05G041900	AGL20,ATSOC1,SOC1	AGAMOUS-like 20	[2] [4]
Manes.01G034600	AGL30	AGAMOUS-like 30	[2]
Manes.06G022400	ATHPT,HPT1,TPT1,VTE2	homogentisate phytyltransferase 1	[2] [3]
Manes.02G030100	AGL19,GL19	AGAMOUS-like 19	[2]
Manes.18G059200	AGL22,SVP	K-box region and MADS-box transcription factor family protein	[2] [3]
Manes.18G055600	AGL11,STK	K-box region and MADS-box transcription factor family protein	[2]
Manes.01G263500	AGL20,ATSOC1,SOC1	AGAMOUS-like 20	[2]
Manes.S037600	AGL12,XAL1	AGAMOUS-like 12	[2]
Manes.05G187800	AGL21	AGAMOUS-like 21	[2]
Manes.13G057000	AGL62	AGAMOUS-like 62	[2]
Manes.12G122000	AGL21	AGAMOUS-like 21	[2]
Manes.06G141600	AGL42	AGAMOUS-like 42	[2]
Manes.06G091500	AGL65	AGAMOUS-like 65	[2]
Manes.14G030800	AGL42	AGAMOUS-like 42	[2]
Manes.02G085500	AGL1,SHP1	K-box region and MADS-box transcription factor family protein	[2]
Manes.12G002900	AGL103	AGAMOUS-like 103	[2]
Manes.18G043300	AGL66	AGAMOUS-like 66	[2]
Manes.02G156400	AGL104	AGAMOUS-like 104	[2]
Manes.13G090200	AGL104	AGAMOUS-like 104	[2]
Manes.05G123600	AGL11,STK	K-box region and MADS-box transcription factor family protein	[2]
Manes.07G011600	AGL15	AGAMOUS-like 15	[2]
Manes.09G019300	AGL18	AGAMOUS-like 18	[2]
Manes.10G135400	AGL15	AGAMOUS-like 15	[2]
Manes.18G055900	Un_annotated	Un_annotated function	[2]
Manes.13G103600	AGL21	AGAMOUS-like 21	[2]
Manes.10G093700	AGL17	AGAMOUS-like 17	[2]
Manes.02G059200	AGL4,SEP2	K-box region and MADS-box transcription factor family protein	[2]
Manes.01G025700	AGL3,SEP4	K-box region and MADS-box transcription factor family protein	[2]
Manes.02G059100	AGL9,SEP3	K-box region and MADS-box transcription factor family protein	[2]
Manes.14G088400	AGL4,SEP2	K-box region and MADS-box transcription factor family protein	[2]
Manes.12G122200	AGL21	AGAMOUS-like 21	[2]
Manes.12G126800	AGL22,SVP	K-box region and MADS-box transcription factor family protein	[2] [3]
Manes.10G099000	AGL22,SVP	K-box region and MADS-box transcription factor family protein	[2] [3]
Manes.02G145300	AGL22,SVP	K-box region and MADS-box transcription factor family protein	[2] [3]
Manes.07G038600	AGL22,SVP	K-box region and MADS-box transcription factor family protein	[2] [3]
Manes.17G067800	AGL29	AGAMOUS-like 29	[2]
Manes.15G119600	AGL29	AGAMOUS-like 29	[2]
Manes.S027000	ABS,AGL32,TT16	K-box region and MADS-box transcription factor family protein	[2]
Manes.15G161100	AGL82	AGAMOUS-like 82	[2]
Manes.10G093900	AGL44,ANR1	AGAMOUS-like 44	[2]
Manes.07G046000	AGL44,ANR1	AGAMOUS-like 44	[2]
Manes.03G020700		MADS-box transcription factor family protein	[2]
Manes.16G116000		MADS-box transcription factor family protein	[2]
Manes.09G043800	AGL48	AGAMOUS-like 48	[2]
Manes.05G042000	AGL6	AGAMOUS-like 6	[2]
Manes.01G263800	AGL6	AGAMOUS-like 6	[2]
Manes.15G119500	AGL62	AGAMOUS-like 62	[2]
Manes.14G172000	AGL61,DIA	AGAMOUS-like 61	[2]
Manes.12G119300	AGL61,DIA	AGAMOUS-like 61	[2]
Manes.10G086700	AGL62	AGAMOUS-like 62	[2]
Manes.15G119400	AGL62	AGAMOUS-like 62	[2]
Manes.07G036500	AGL62	AGAMOUS-like 62	[2]
Manes.05G112000	AGL62	AGAMOUS-like 62	[2]
Manes.07G051700	AGL62	AGAMOUS-like 62	[2]
Manes.07G039300	AGL62	AGAMOUS-like 62	[2]
Manes.10G100400	AGL62	AGAMOUS-like 62	[2]
Manes.11G013500	AGL62	AGAMOUS-like 62	[2]
Manes.07G111400	AGL62	AGAMOUS-like 62	[2]
Manes.15G119300		Peptidase S24/S26A/S26B/S26C family protein	[2]
Manes.14G079700	AGL65	AGAMOUS-like 65	[2]
Manes.06G081800	AGL8,FUL	AGAMOUS-like 8	[2]
Manes.01G103200	AGL7,AP1	K-box region and MADS-box transcription factor family protein	[2] [4]
Manes.02G059300	AGL8,FUL	AGAMOUS-like 8	[2]
Manes.05G111900	AGL7,AP1	K-box region and MADS-box transcription factor family protein	[2]
Manes.08G035100	AGL80,FEM111	AGAMOUS-like 80	[2]
Manes.08G107300	AGL80,FEM111	AGAMOUS-like 80	[2]
Manes.02G197300	AGL80,FEM111	AGAMOUS-like 80	[2]
Manes.18G104500	AGL87	AGAMOUS-like 87	[2]
Manes.10G129900	AGL103	AGAMOUS-like 103	[2]
Manes.12G009200	AGL9,SEP3	K-box region and MADS-box transcription factor family protein	[2]
Manes.13G009600	AGL9,SEP3	K-box region and MADS-box transcription factor family protein	[2]
Manes.11G085500	APL3	Glucose-1-phosphate adenylyltransferase family protein	[2] [4]
Manes.12G067900	ADG1,APS1	ADP glucose pyrophosphorylase 1	[2] [4]
Manes.13G063800	AHK2,HK2	histidine kinase 2	[2]
Manes.13G010500	AHK3,HK3	histidine kinase 3	[2]
Manes.03G189000	AHP1	histidine-containing phosphotransmitter 1	[2]
Manes.09G161800	AHP1	histidine-containing phosphotransmitter 1	[2]
Manes.01G212000	AHP5	histidine-containing phosphotransfer factor 5	[2]
Manes.05G071000	AHP5	histidine-containing phosphotransfer factor 5	[2]
Manes.03G022900	AIM1	Enoyl-CoA hydratase/isomerase family	[2]
Manes.16G113900	AIM1	Enoyl-CoA hydratase/isomerase family	[2]
Manes.05G096200	ATNRT1:2,NRT1:2,NTL1	nitrate transporter 1:2	[2]
Manes.01G191000	ATNRT1:2,NRT1:2,NTL1	nitrate transporter 1:2	[2]
Manes.09G165600	AMI1,ATAMI1,ATTOC64-I,TOC64-I	amidase 1	[2]
Manes.14G098200	AOC3	allene oxide cyclase 3	[2]
Manes.02G066600	AOC4	allene oxide cyclase 4	[2]
Manes.18G031800	AOS,CYP74A,DDE2	allene oxide synthase	[2]
Manes.05G166200	AOS,CYP74A,DDE2	allene oxide synthase	[2]
Manes.05G153000	AP3,ATAP3	K-box region and MADS-box transcription factor family protein	[2]
Manes.01G141900	AP3,ATAP3	K-box region and MADS-box transcription factor family protein	[2]
Manes.02G100400	AP3,ATAP3	K-box region and MADS-box transcription factor family protein	[2]
Manes.05G181000	APT1,ATAPT1	adenine phosphoribosyl transferase 1	[2]
Manes.04G112000	APT5	adenine phosphoribosyltransferase 5	[2] [3]
Manes.11G057500	APT2,ATAPT2,PHT1.1	adenine phosphoribosyl transferase 2	[2]
Manes.02G036700	APT4	adenine phosphoribosyl transferase 4	[2]
Manes.06G126000	ARF1-BP,ARF2,HSS,ORE14	auxin response factor 2	[2]
Manes.08G102200	ARF1-BP,ARF2,HSS,ORE14	auxin response factor 2	[2]
Manes.14G045500	ARF1-BP,ARF2,HSS,ORE14	auxin response factor 2	[2]
Manes.05G068300	ARF1-BP,ARF2,HSS,ORE14	auxin response factor 2	[2]
Manes.04G041700	ARF1-BP,ARF2,HSS,ORE14	auxin response factor 2	[2]
Manes.10G108100	ARF1	auxin response factor 1	[2]
Manes.10G107900	ARF1	auxin response factor 1	[2]
Manes.11G146500	ARF10	auxin response factor 10	[2]
Manes.04G019800	ARF10	auxin response factor 10	[2]
Manes.05G021700	ARF11	auxin response factor 11	[2]
Manes.02G007600	ARF9	auxin response factor 9	[2]
Manes.07G099500	ARF16	auxin response factor 16	[2]
Manes.08G007600	ARF16	auxin response factor 16	[2]
Manes.18G072400	ARF17	auxin response factor 17	[2]
Manes.16G091200	ARF11,ARF19,IAA22	auxin response factor 19	[2]
Manes.17G050300	ARF3,ETT	Transcriptional factor B3 family protein / auxin-responsive factor AUX/IAA-related	[2]
Manes.04G024300	ARF4	auxin response factor 4	[2]
Manes.18G015400	ARF5,IAA24,MP	Transcriptional factor B3 family protein / auxin-responsive factor AUX/IAA-related	[2] [3]
Manes.17G074300	ARF8,ATARF8	auxin response factor 8	[2]
Manes.15G125200	ARF8,ATARF8	auxin response factor 8	[2]
Manes.02G226900	ARF7,BIP,IAA21,IAA23,IAA25,MSG1,NPH4,TIR5	Transcriptional factor B3 family protein / auxin-responsive factor AUX/IAA-related	[2]
Manes.03G043900	ARF11,ARF19,IAA22	auxin response factor 19	[2]
Manes.01G125000	ARF8,ATARF8	auxin response factor 8	[2]
Manes.02G082500	ARF8,ATARF8	auxin response factor 8	[2]
Manes.01G245000	ARF11	auxin response factor 11	[2]
Manes.02G164700	ARR9,ATRR4	response regulator 9	[2]
Manes.12G017500	ARR11	response regulator 11	[2]
Manes.06G064200	ARR2,RR2	response regulator 2	[2]
Manes.04G159800	ARR9,ATRR4	response regulator 9	[2]
Manes.06G143400	ARR21,RR21	response regulator 21	[2]
Manes.12G017600	ARR11	response regulator 11	[2]
Manes.15G007400	ARR1,RR1	response regulator 1	[2]
Manes.03G201000	ARR2,RR2	response regulator 2	[2]
Manes.17G084600	ARR2,RR2	response regulator 2	[2]
Manes.15G135000	ARR2,RR2	response regulator 2	[2]
Manes.06G099700	ARR5,ATRR2,IBC6,RR5	response regulator 5	[2]
Manes.06G038500	ARR12,RR12	response regulator 12	[2]
Manes.16G127500	ARR12,RR12	response regulator 12	[2]
Manes.03G010500	ARR12,RR12	response regulator 12	[2]
Manes.05G092200	ARR3	response regulator 3	[2]
Manes.01G262600	ARR2,RR2	response regulator 2	[2]
Manes.08G058200	ARR8,ATRR3,RR3	response regulator 3	[2]
Manes.07G127900	AMT1,ASA1,JDL1,TRP5,WEI2	anthranilate synthase alpha subunit 1	[2]
Manes.01G162800	ASA2,ATHANSYNAB	anthranilate synthase 2	[2]
Manes.15G137900	ASB1,TRP4,WEI7	anthranilate synthase beta subunit 1	[2]
Manes.07G018500		UDP-Glycosyltransferase superfamily protein	[2]
Manes.08G090700	AUX1,MAP1,PIR1,WAV5	Transmembrane amino acid transporter family protein	[2] [4]
Manes.15G036100	ATAUX2-11,IAA4	AUX/IAA transcriptional regulator family protein	[2]
Manes.01G201700	ATAUX2-11,IAA4	AUX/IAA transcriptional regulator family protein	[2]
Manes.12G066600	AXR1	NAD(P)-binding Rossmann-fold superfamily protein	[2]
Manes.02G018700	BEL1	POX (plant homeobox) family protein	[2]
Manes.18G021400	BLH3	BEL1-like homeodomain 3	[2]
Manes.09G045600	BLH1,EDA29	BEL1-like homeodomain 1	[2] [3]
Manes.08G033900	BLH1,EDA29	BEL1-like homeodomain 1	[2] [3]
Manes.13G134500	BLH4,SAW2	BEL1-like homeodomain 4	[2]
Manes.11G082400	BLH6	BEL1-like homeodomain 6	[2]
Manes.01G058700	BEL1	POX (plant homeobox) family protein	[2]
Manes.16G079300	ATH1	homeobox gene 1	[2]
Manes.09G097500	BLH9,BLR,HB-6,LSN,PNY,RPL,VAN	POX (plant homeobox) family protein	[2] [4]
Manes.11G148000	BLH8,PNF	BEL1-like homeodomain 8	[2] [4]
Manes.05G041400	ATSBT1.1,SBTI1.1	subtilase family protein	[2]
Manes.02G088500	ASKdZeta,ATSK2-2,ATSK23,BIL1,SKdZeta	SHAGGY-related protein kinase dZeta	[2]
Manes.18G035600	BKI1	BRI1 kinase inhibitor 1	[2]
Manes.05G172300	BKI1	BRI1 kinase inhibitor 1	[2]
Manes.02G058500	ATBR6OX,BR6OX,BR6OX1,CYP85A1	brassinosteroid-6-oxidase 1	[2]
Manes.05G112400	BR6OX2,CYP85A2	brassinosteroid-6-oxidase 2	[2]
Manes.01G102800	BR6OX2,CYP85A2	brassinosteroid-6-oxidase 2	[2]
Manes.13G086700	ATBRI1,BIN1,BRI1,CBB2,DWF2	Leucine-rich receptor-like protein kinase family protein	[2]
Manes.12G144800	ATBRI1,BIN1,BRI1,CBB2,DWF2	Leucine-rich receptor-like protein kinase family protein	[2]
Manes.11G106400	BSK1	BR-signaling kinase 1	[2]
Manes.18G006300	BSK1	BR-signaling kinase 1	[2]
Manes.05G135400	BSK1	BR-signaling kinase 1	[2]
Manes.08G050600	ABAR,CCH,CCH1,CHLH,GUN5	magnesium-chelatase subunit chlH, chloroplast, putative / Mg-protoporphyrin IX chelatase, putative (CHLH)	[2]
Manes.11G041600		protein serine/threonine kinases;protein kinases;ATP binding;sugar binding;kinases;carbohydrate binding	[2]
Manes.S041100	CKI1	Signal transduction histidine kinase	[2]
Manes.18G021600	ATCKX5,ATCKX6,CKX5	cytokinin oxidase 5	[2]
Manes.03G052900	ATCKX5,CKX7	cytokinin oxidase 7	[2]
Manes.16G085500	ATCKX5,CKX7	cytokinin oxidase 7	[2]
Manes.06G028100	CLA,CLA1,DEF,DXPS2,DXS	Deoxyxylulose-5-phosphate synthase	[2]
Manes.03G017900	DXPS3	1-deoxy-D-xylulose 5-phosphate synthase 3	[2]
Manes.15G018800	CLA,CLA1,DEF,DXPS2,DXS	Deoxyxylulose-5-phosphate synthase	[2]
Manes.10G017900	COI1	RNI-like superfamily protein	[2]
Manes.07G125200	COI1	RNI-like superfamily protein	[2]
Manes.05G077200	ABC33,ATCPS1,CPS,CPS1,GA1	Terpenoid cyclases/Protein prenyltransferases superfamily protein	[2]
Manes.12G135600	ACN2,AtABCD1,CTS,PED3,PXA1	peroxisomal ABC transporter 1	[2]
Manes.06G027900	ACN2,AtABCD1,CTS,PED3,PXA1	peroxisomal ABC transporter 1	[2]
Manes.01G073200	ATCUL1,AXR6,CUL1	cullin 1	[2]
Manes.03G193200	ATCUL1,AXR6,CUL1	cullin 1	[2]
Manes.03G193400	ATCUL1,AXR6,CUL1	cullin 1	[2]
Manes.15G013800	ATCUL1,AXR6,CUL1	cullin 1	[2]
Manes.09G168500	ATCUL1,AXR6,CUL1	cullin 1	[2]
Manes.16G051000	CYP51,CYP51A2,CYP51G1,EMB1738	CYTOCHROME P450 51G1	[2]
Manes.01G170900	CYP707A2	cytochrome P450, family 707, subfamily A, polypeptide 2	[2]
Manes.10G071600	CYP707A4	cytochrome P450, family 707, subfamily A, polypeptide 4	[2]
Manes.18G037400	CYP707A4	cytochrome P450, family 707, subfamily A, polypeptide 4	[2]
Manes.10G067700	CYP707A1	cytochrome P450, family 707, subfamily A, polypeptide 1	[2]
Manes.07G081100	CYP707A1	cytochrome P450, family 707, subfamily A, polypeptide 1	[2]
Manes.02G068100	CYP735A1	cytochrome P450, family 735, subfamily A, polypeptide 1	[2]
Manes.13G094200	CYP79B2	cytochrome P450, family 79, subfamily B, polypeptide 2	[2]
Manes.05G150100	ATR4,CYP83B1,RED1,RNT1,SUR2	cytochrome P450, family 83, subfamily B, polypeptide 1	[2] [3]
Manes.12G144200	ATR4,CYP83B1,RED1,RNT1,SUR2	cytochrome P450, family 83, subfamily B, polypeptide 1	[2] [3]
Manes.18G016200	ATR4,CYP83B1,RED1,RNT1,SUR2	cytochrome P450, family 83, subfamily B, polypeptide 1	[2] [3]
Manes.15G062300	CYP71B34	cytochrome P450, family 71, subfamily B, polypeptide 34	[2]
Manes.14G058900	CYP71A13	cytochrome P450, family 71, subfamily A, polypeptide 13	[2]
Manes.11G027200	CYP90D1	cytochrome P450, family 90, subfamily D, polypeptide 1	[2]
Manes.03G081200	CBB1,DIM,DIM1,DWF1,EVE1	cell elongation protein / DWARF1 / DIMINUTO (DIM)	[2]
Manes.02G093100	CLM,CYP90B1,DWF4,PSC1,SAV1,SNP2	Cytochrome P450 superfamily protein	[2]
Manes.13G059100	CLM,CYP90B1,DWF4,PSC1,SAV1,SNP2	Cytochrome P450 superfamily protein	[2]
Manes.14G008000	7RED,DWF5,LE,PA,ST7R	Ergosterol biosynthesis ERG4/ERG24 family	[2]
Manes.01G111800	BUL1,DWF7,STE1	sterol 1	[2]
Manes.06G104700	DXR,PDE129	1-deoxy-D-xylulose 5-phosphate reductoisomerase	[2]
Manes.14G065900	DXR,PDE129	1-deoxy-D-xylulose 5-phosphate reductoisomerase	[2]
Manes.14G133100	EBF1,FBL6	EIN3-binding F box protein 1	[2]
Manes.03G015100	EBF1,FBL6	EIN3-binding F box protein 1	[2]
Manes.06G057800	EBF1,FBL6	EIN3-binding F box protein 1	[2]
Manes.15G024600	ECR1	E1 C-terminal related 1	[2]
Manes.03G182800	ECR1	E1 C-terminal related 1	[2]
Manes.09G157600	ATEDR1,EDR1	Protein kinase superfamily protein	[2]
Manes.08G126700	ATEDR1,EDR1	Protein kinase superfamily protein	[2]
Manes.14G014100	AtEIL3,ATSLIM,EIL3,SLIM1	ETHYLENE-INSENSITIVE3-like 3	[2]
Manes.06G168800	AtEIL3,ATSLIM,EIL3,SLIM1	ETHYLENE-INSENSITIVE3-like 3	[2]
Manes.04G052000	AtEIN3,EIN3	Ethylene insensitive 3 family protein	[2]
Manes.08G137300	EIN4	Signal transduction histidine kinase, hybrid-type, ethylene sensor	[2]
Manes.08G127400	AIN1,ATXRN4,EIN5,XRN4	exoribonuclease 4	[2]
Manes.09G118800	AIN1,ATXRN4,EIN5,XRN4	exoribonuclease 4	[2]
Manes.01G222900	ERS,ERS1	ethylene response sensor 1	[2]
Manes.09G060500	ELL1,FK,HYD2	Ergosterol biosynthesis ERG4/ERG24 family	[2]
Manes.14G031200	AT2301,ATGA20OX1,GA20OX1,GA5	2-oxoglutarate (2OG) and Fe(II)-dependent oxygenase superfamily protein	[2]
Manes.11G050500	ATGA3OX1,GA3OX1,GA4	gibberellin 3-oxidase 1	[2] [4]
Manes.15G130800	RGA,RGA1	GRAS family transcription factor family protein	[2]
Manes.03G113200	GCR2,GPCR	G protein coupled receptor	[2]
Manes.07G066200	GH3.1	Auxin-responsive GH3 family protein	[2]
Manes.13G116000	GH3.1	Auxin-responsive GH3 family protein	[2] [4]
Manes.15G080300	DFL1,GH3.6	Auxin-responsive GH3 family protein	[2]
Manes.12G109200	GH3.3	Auxin-responsive GH3 family protein	[2]
Manes.01G212300	ATGID1B,GID1B	alpha/beta-Hydrolases superfamily protein	[2] [4]
Manes.09G161600	ATGID1C,GID1C	alpha/beta-Hydrolases superfamily protein	[2]
Manes.08G124700	ATGID1C,GID1C	alpha/beta-Hydrolases superfamily protein	[2]
Manes.16G086500	ATGPA1,GP ALPHA 1,GPA1	G protein alpha subunit 1	[2]
Manes.08G160900	GTG2	GPCR-type G protein 2	[2]
Manes.12G110100		Acyl-CoA N-acyltransferases (NAT) superfamily protein	[2]
Manes.03G096600	HMG1,HMGR1	hydroxy methylglutaryl CoA reductase 1	[2]
Manes.05G128600	HMG1,HMGR1	hydroxy methylglutaryl CoA reductase 1	[2]
Manes.02G116900	HMG1,HMGR1	hydroxy methylglutaryl CoA reductase 1	[2]
Manes.15G114100	HMG1,HMGR1	hydroxy methylglutaryl CoA reductase 1	[2]
Manes.01G069000	EMB2778,FKP1,HMGS,MVA1	hydroxymethylglutaryl-CoA synthase / HMG-CoA synthase / 3-hydroxy-3-methylglutaryl coenzyme A synthase	[2]
Manes.15G046200	IAA13	auxin-induced protein 13	[2] [3]
Manes.08G135000	IAA16	indoleacetic acid-induced protein 16	[2]
Manes.15G036200	IAA14,SLR	indole-3-acetic acid inducible 14	[2]
Manes.11G033100	IAA26,PAP1	phytochrome-associated protein 1	[2]
Manes.09G152700	IAA3,SHY2	AUX/IAA transcriptional regulator family protein	[2] [3] [4]
Manes.05G008300	IAA30	indole-3-acetic acid inducible 30	[2]
Manes.15G066100	IAMT1	IAA carboxylmethyltransferase 1	[2] [3]
Manes.01G196200	ILL2	IAA-leucine resistant (ILR)-like 2	[2]
Manes.11G029500	IAR3,JR3	peptidase M20/M25/M40 family protein	[2]
Manes.03G030000	IAR3,JR3	peptidase M20/M25/M40 family protein	[2]
Manes.04G136800	IAR3,JR3	peptidase M20/M25/M40 family protein	[2]
Manes.09G026500	IBR1,SDRA	indole-3-butyric acid response 1	[2]
Manes.03G198800	IBR3	acyl-CoA dehydrogenase-related	[2]
Manes.12G063900		Aldolase-type TIM barrel family protein	[2]
Manes.12G063800		Aldolase-type TIM barrel family protein	[2]
Manes.01G044600	ILL3	IAA-leucine-resistant (ILR1)-like 3	[2]
Manes.08G029600	ILR1	Peptidase M20/M25/M40 family protein	[2]
Manes.09G050700	ILR1	Peptidase M20/M25/M40 family protein	[2]
Manes.12G005500	IDI2,IPIAT1,IPP2	isopentenyl pyrophosphate:dimethylallyl pyrophosphate isomerase 2	[2]
Manes.14G103300	ATIPT1,IPT1	isopentenyltransferase 1	[2]
Manes.11G158700	ATIPT2,IPPT,IPT2	tRNAisopentenyltransferase 2	[2]
Manes.05G074300	ATIPT3,IPT3	isopentenyltransferase 3	[2]
Manes.15G022800	ATIPT5,IPT5	isopentenyltransferase 5	[2]
Manes.01G209100	ATIPT3,IPT3	isopentenyltransferase 3	[2]
Manes.03G185000	ATIPT5,IPT5	isopentenyltransferase 5	[2]
Manes.15G092000	ATIPT9,IPT9	isopentenyltransferase 9	[2]
Manes.06G054000	ATISA1,ISA1	isoamylase 1	[2] [3]
Manes.04G147900	JAZ1,TIFY10A	jasmonate-zim-domain protein 1	[2]
Manes.08G102800	JAS1,JAZ10,TIFY9	jasmonate-zim-domain protein 10	[2]
Manes.09G186200	JAS1,JAZ10,TIFY9	jasmonate-zim-domain protein 10	[2]
Manes.16G088300	JAZ12,TIFY3B	jasmonate-zim-domain protein 12	[2] [3]
Manes.06G004000	JAI3,JAZ3,TIFY6B	jasmonate-zim-domain protein 3	[2]
Manes.15G122900	JAZ8,TIFY5A	jasmonate-zim-domain protein 8	[2]
Manes.02G096900	ATBSMT1,BSMT1	S-adenosyl-L-methionine-dependent methyltransferases superfamily protein	[2]
Manes.05G156400	JMT	jasmonic acid carboxyl methyltransferase	[2]
Manes.02G107100		S-adenosyl-L-methionine-dependent methyltransferases superfamily protein	[2] [3]
Manes.04G047500	ATKAO1,CYP88A3,KAO1	cytochrome P450, family 88, subfamily A, polypeptide 3	[2]
Manes.11G125800	ATKAO2,CYP88A4,KAO2	ent-kaurenoic acid hydroxylase 2	[2]
Manes.12G042300	KAT2,PED1,PKT3	peroxisomal 3-ketoacyl-CoA thiolase 3	[2]
Manes.09G040100		Galactose oxidase/kelch repeat superfamily protein	[2]
Manes.01G009100		Galactose oxidase/kelch repeat superfamily protein	[2]
Manes.16G077700		Protein of unknown function (DUF1639)	[2]
Manes.14G138700	KNAT3	KNOTTED1-like homeobox gene 3	[2]
Manes.S008600		Un_annotated function	[2]
Manes.16G126100	KNAT3	KNOTTED1-like homeobox gene 3	[2]
Manes.06G041200	KNAT3	KNOTTED1-like homeobox gene 3	[2]
Manes.12G025600	KNAT6,KNAT6L,KNAT6S	KNOTTED1-like homeobox gene 6	[2] [3]
Manes.06G106700	KNAT6,KNAT6L,KNAT6S	KNOTTED1-like homeobox gene 6	[2] [3]
Manes.09G176900	KNAT6,KNAT6L,KNAT6S	KNOTTED1-like homeobox gene 6	[2] [3]
Manes.02G030500	IXR11,KNAT7	KNOTTED-like homeobox of Arabidopsis thaliana 7	[2]
Manes.05G169000	ATKO1,CYP701A3,GA3	GA requiring 3	[2]
Manes.16G065600	ATKS,ATKS1,GA2,KS,KS1	Terpenoid cyclases/Protein prenyltransferases superfamily protein	[2] [3]
Manes.07G100100	ATKS,ATKS1,GA2,KS,KS1	Terpenoid cyclases/Protein prenyltransferases superfamily protein	[2] [3]
Manes.16G047800	ATKS,ATKS1,GA2,KS,KS1	Terpenoid cyclases/Protein prenyltransferases superfamily protein	[2] [3] [4]
Manes.16G065800	ATKS,ATKS1,GA2,KS,KS1	Terpenoid cyclases/Protein prenyltransferases superfamily protein	[2] [3] [4]
Manes.07G100000	ATKS,ATKS1,GA2,KS,KS1	Terpenoid cyclases/Protein prenyltransferases superfamily protein	[2] [3]
Manes.09G107800	AUX1,MAP1,PIR1,WAV5	Transmembrane amino acid transporter family protein	[2]
Manes.07G127400	AUX1,MAP1,PIR1,WAV5	Transmembrane amino acid transporter family protein	[2] [4]
Manes.11G147200	ATLOG1,LOG1	Putative lysine decarboxylase family protein	[2] [3]
Manes.15G108000	ATLOG1,LOG1	Putative lysine decarboxylase family protein	[2] [3]
Manes.08G007800		lysine decarboxylase family protein	[2] [3]
Manes.05G135800		Putative lysine decarboxylase family protein	[2]
Manes.03G049900		Putative lysine decarboxylase family protein	[2]
Manes.09G147500	ATLOX1,LOX1	lipoxygenase 1	[2]
Manes.09G167700	ATLOX1,LOX1	lipoxygenase 1	[2]
Manes.10G149000	ATLOX2,LOX2	lipoxygenase 2	[2] [3]
Manes.07G002500	ATLOX2,LOX2	lipoxygenase 2	[2] [3]
Manes.07G002400	ATLOX2,LOX2	lipoxygenase 2	[2] [3]
Manes.10G148800	ATLOX2,LOX2	lipoxygenase 2	[2] [3]
Manes.10G149100	ATLOX2,LOX2	lipoxygenase 2	[2] [3]
Manes.04G145800		PLAT/LH2 domain-containing lipoxygenase family protein	[2] [3]
Manes.11G019100	LOX3	lipoxygenase 3	[2]
Manes.08G120300	ATLOX1,LOX1	lipoxygenase 1	[2]
Manes.15G027700	LOX5	PLAT/LH2 domain-containing lipoxygenase family protein	[2]
Manes.12G059500	LOX5	PLAT/LH2 domain-containing lipoxygenase family protein	[2]
Manes.12G014400		PLAT/LH2 domain-containing lipoxygenase family protein	[2]
Manes.07G141700	ATMES17,MES17	methyl esterase 17	[2]
Manes.04G026700	ATMAPK3,ATMPK3,MPK3	mitogen-activated protein kinase 3	[2]
Manes.01G017300	ATMAPK6,ATMPK6,MAPK6,MPK6	MAP kinase 6	[2]
Manes.15G182700		Basic helix-loop-helix (bHLH) DNA-binding family protein	[2]
Manes.02G002300	ATMYC2,JAI1,JIN1,MYC2,RD22BP1,ZBF1	Basic helix-loop-helix (bHLH) DNA-binding family protein	[2]
Manes.01G241700	ATMYC2,JAI1,JIN1,MYC2,RD22BP1,ZBF1	Basic helix-loop-helix (bHLH) DNA-binding family protein	[2]
Manes.02G002400	ATMYC2,JAI1,JIN1,MYC2,RD22BP1,ZBF1	Basic helix-loop-helix (bHLH) DNA-binding family protein	[2]
Manes.17G016000	ATMYC2,JAI1,JIN1,MYC2,RD22BP1,ZBF1	Basic helix-loop-helix (bHLH) DNA-binding family protein	[2]
Manes.05G018200	ATMYC2,JAI1,JIN1,MYC2,RD22BP1,ZBF1	Basic helix-loop-helix (bHLH) DNA-binding family protein	[2]
Manes.15G102000	ATNCED3,NCED3,SIS7,STO1	nine-cis-epoxycarotenoid dioxygenase 3	[2]
Manes.03G083500	ATNCED3,NCED3,SIS7,STO1	nine-cis-epoxycarotenoid dioxygenase 3	[2]
Manes.16G111600	NINJA	novel interactor of JAZ	[2]
Manes.03G024900	NINJA	novel interactor of JAZ	[2]
Manes.09G051000	AtNIT4,NIT4	nitrilase 4	[2]
Manes.02G037300	ATNRT1,B-1,CHL1,CHL1-1,NRT1,NRT1.1	nitrate transporter 1.1	[2]
Manes.01G077900	ATNRT1,B-1,CHL1,CHL1-1,NRT1,NRT1.1	nitrate transporter 1.1	[2]
Manes.18G006700	OPCL1	OPC-8:0 CoA ligase1	[2]
Manes.03G039700	DDE1,OPR3	oxophytodienoate-reductase 3	[2]
Manes.10G011400	PAI1,TRP6	phosphoribosylanthranilate isomerase 1	[2]
Manes.06G103900	APAO,ATPAO1,PAO1	polyamine oxidase 1	[2]
Manes.07G008300	APAO,ATPAO1,PAO1	polyamine oxidase 1	[2]
Manes.10G139200	APAO,ATPAO1,PAO1	polyamine oxidase 1	[2]
Manes.14G066800	APAO,ATPAO1,PAO1	polyamine oxidase 1	[2]
Manes.02G090500	ATPAO2,PAO2	polyamine oxidase 2	[2]
Manes.01G124500	ATPAO4,PAO4	polyamine oxidase 4	[2]
Manes.16G102100	ATPAO5,PAO5	polyamine oxidase 5	[2] [3]
Manes.03G033700	ATPAO5,PAO5	polyamine oxidase 5	[2] [3]
Manes.06G106300	pat1,TRP1	tryptophan biosynthesis 1	[2] [3]
Manes.18G082400	PI	K-box region and MADS-box transcription factor family protein	[2]
Manes.13G043000	PIF1,PIL5	phytochrome interacting factor 3-like 5	[2]
Manes.12G044000	PIF1,PIL5	phytochrome interacting factor 3-like 5	[2]
Manes.05G008000	PAP3,PIF3,POC1	phytochrome interacting factor 3	[2]
Manes.09G181800	PAP3,PIF3,POC1	phytochrome interacting factor 3	[2]
Manes.14G171100	ATPIN1,PIN1	Auxin efflux carrier family protein	[2] [3]
Manes.08G060200	ATPIN1,PIN1	Auxin efflux carrier family protein	[2] [3]
Manes.15G127700	ATPIN3,PIN3	Auxin efflux carrier family protein	[2]
Manes.08G104400	PIN5	Auxin efflux carrier family protein	[2]
Manes.17G020700	ATPIN8,PIN8	Auxin efflux carrier family protein	[2]
Manes.S018500	ATPIN4,PIN4	Auxin efflux carrier family protein	[2]
Manes.17G013400	PYR1,RCAR11	Polyketide cyclase/dehydrase and lipid transport superfamily protein	[2]
Manes.16G079500	PYL2,RCAR14	PYR1-like 2	[2]
Manes.03G047500	PYL2,RCAR14	PYR1-like 2	[2]
Manes.07G135200	PYL6,RCAR9	PYR1-like 6	[2]
Manes.10G007900	PYL4,RCAR10	PYR1-like 4	[2]
Manes.03G074800	HMA7,RAN1	copper-exporting ATPase / responsive-to-antagonist 1 / copper-transporting ATPase (RAN1)	[2]
Manes.10G069300	ATP8,CEO,CEO1,RCD1	WWE protein-protein interaction domain protein family	[2]
Manes.17G080200	GAI,RGA2	GRAS family transcription factor family protein	[2]
Manes.10G123300	GAI,RGA2	GRAS family transcription factor family protein	[2]
Manes.14G009600	SCL-3,SCL3	scarecrow-like 3	[2] [3]
Manes.02G075900	RGL,RGL1	RGA-like 1	[2] [3]
Manes.05G004100	RGL2	RGA-like 2	[2]
Manes.16G080000	RTE1	Protein of unknown function (DUF778)	[2]
Manes.03G047700	RTE1	Protein of unknown function (DUF778)	[2]
Manes.02G063500	SAMDC	S-adenosylmethionine decarboxylase	[2]
Manes.05G133800	BE3,SBE2.1	starch branching enzyme 2.1	[2] [4]
Manes.08G022400	SBE2.2	starch branching enzyme 2.2	[2] [4]
Manes.01G182400	SCL-3,SCL3	scarecrow-like 3	[2] [3]
Manes.02G142500	SCL-3,SCL3	scarecrow-like 3	[2] [3]
Manes.04G164200	SCL-3,SCL3	scarecrow-like 3	[2] [3]
Manes.11G002500	SCL-3,SCL3	scarecrow-like 3	[2] [3]
Manes.02G058800	SCL-3,SCL3	scarecrow-like 3	[2] [3]
Manes.02G108700	ASK2,SKP1B	E3 ubiquitin ligase SCF complex subunit SKP1/ASK1 family protein	[2]
Manes.02G108400	ASK2,SKP1B	E3 ubiquitin ligase SCF complex subunit SKP1/ASK1 family protein	[2]
Manes.07G007800	CPH,SMT1	sterol methyltransferase 1	[2]
Manes.10G139400	CPH,SMT1	sterol methyltransferase 1	[2]
Manes.17G094700	ATOST1,OST1,P44,SNRK2-6,SNRK2.6,SRK2E	Protein kinase superfamily protein	[2]
Manes.15G143700	ATOST1,OST1,P44,SNRK2-6,SNRK2.6,SRK2E	Protein kinase superfamily protein	[2]
Manes.13G128400	SNRK2-3,SNRK2.3,SRK2I	sucrose nonfermenting 1(SNF1)-related protein kinase 2.3	[2]
Manes.17G021500	ATOST1,OST1,P44,SNRK2-6,SNRK2.6,SRK2E	Protein kinase superfamily protein	[2]
Manes.14G067700	SPDS1	spermidine synthase 1	[2]
Manes.06G158700	ATSPDS3,SPDS3,SPMS	spermidine synthase 3	[2]
Manes.08G028400	SPY	Tetratricopeptide repeat (TPR)-like superfamily protein	[2]
Manes.18G050300	SQE1,XF1	FAD/NAD(P)-binding oxidoreductase family protein	[2]
Manes.05G184200	SQE1,XF1	FAD/NAD(P)-binding oxidoreductase family protein	[2]
Manes.13G108200	SQE2	squalene epoxidase 2	[2]
Manes.12G118000	SQE2	squalene epoxidase 2	[2]
Manes.07G049600	SQE1,XF1	FAD/NAD(P)-binding oxidoreductase family protein	[2]
Manes.02G046900	AtSS2,SS2	starch synthase 2	[2] [4]
Manes.16G006900	ATSS3,SS3	starch synthase 3	[2]
Manes.11G008000	ATST2A,ST2A	sulfotransferase 2A	[2]
Manes.16G003000	BUM,BUM1,SHL,STM,WAM,WAM1	KNOX/ELK homeobox transcription factor	[2]
Manes.17G027300	BUM,BUM1,SHL,STM,WAM,WAM1	KNOX/ELK homeobox transcription factor	[2]
Manes.13G143400		Tyrosine transaminase family protein	[2]
Manes.01G221900	ATSUS3,SUS3	sucrose synthase 3	[2] [4]
Manes.14G062400	TAR2	tryptophan aminotransferase related 2	[2]
Manes.14G170000	TAR2	tryptophan aminotransferase related 2	[2]
Manes.02G183500		Pyridoxal phosphate (PLP)-dependent transferases superfamily protein	[2]
Manes.18G095100		Pyridoxal phosphate (PLP)-dependent transferases superfamily protein	[2]
Manes.01G214300	TIR1	F-box/RNI-like superfamily protein	[2]
Manes.05G067800	TIR1	F-box/RNI-like superfamily protein	[2]
Manes.14G114900	TPR4,WSIP2	WUS-interacting protein 2	[2]
Manes.16G124800	TPL,WSIP1	Transducin family protein / WD-40 repeat family protein	[2]
Manes.04G108600	TPL,WSIP1	Transducin family protein / WD-40 repeat family protein	[2]
Manes.06G056000	TPR4,WSIP2	WUS-interacting protein 2	[2]
Manes.11G061200	TPR1	TOPLESS-related 1	[2]
Manes.09G174100	TPR3	TOPLESS-related 3	[2]
Manes.08G114500	TPR3	TOPLESS-related 3	[2]
Manes.09G124300	TPL,WSIP1	Transducin family protein / WD-40 repeat family protein	[2]
Manes.15G074600	TSB2	tryptophan synthase beta-subunit 2	[2]
Manes.02G064500	TSBtype2	tryptophan synthase beta type 2	[2]
Manes.17G036500		Pyridoxal-5\'-phosphate-dependent enzyme family protein	[2]
Manes.01G120600		UDP-Glycosyltransferase superfamily protein	[2]
Manes.08G015600	UGT73C1	UDP-glucosyl transferase 73C1	[2]
Manes.01G120500		UDP-Glycosyltransferase superfamily protein	[2]
Manes.11G157200	ATUGT85A1,UGT85A1	UDP-Glycosyltransferase superfamily protein	[2]
Manes.09G144600	AVDE1,NPQ1	non-photochemical quenching 1	[2]
Manes.18G040300	WOX4	WUSCHEL related homeobox 4	[2] [3]
Manes.05G124300	ATWOX13,HB-4,WOX13	WUSCHEL related homeobox 13	[2] [3] [4]
Manes.06G007300	WOX1	WUSCHEL related homeobox 1	[2]
Manes.02G114200	ATWOX13,HB-4,WOX13	WUSCHEL related homeobox 13	[2] [3]
Manes.10G016700	WOX5	WUSCHEL related homeobox 5	[2]
Manes.15G129200	WOX1	WUSCHEL related homeobox 1	[2]
Manes.11G131800	WOX2	WUSCHEL related homeobox 2	[2]
Manes.17G078400	WOX1	WUSCHEL related homeobox 1	[2]
Manes.04G033600	WOX2	WUSCHEL related homeobox 2	[2]
Manes.02G104000	PGA6,WUS,WUS1	Homeodomain-like superfamily protein	[2]
Manes.17G051300	STPL,WOX8	WUSCHEL related homeobox 8	[2]
Manes.09G136200	WOX11	WUSCHEL related homeobox 11	[2]
Manes.14G170900	WOX1	WUSCHEL related homeobox 1	[2]
Manes.16G034000	HB-3,STIP,WOX9	homeobox-3	[2]
Manes.08G151900	WOX11	WUSCHEL related homeobox 11	[2]
Manes.07G126200	WOX5	WUSCHEL related homeobox 5	[2]
Manes.11G066500	ATWRKY40,WRKY40	WRKY DNA-binding protein 40	[2]
Manes.04G102600	ATWRKY40,WRKY40	WRKY DNA-binding protein 40	[2]
Manes.16G128900	ATWRKY40,WRKY40	WRKY DNA-binding protein 40	[2]
Manes.03G009300	ATWRKY40,WRKY40	WRKY DNA-binding protein 40	[2] [3]
Manes.01G213800	YUC10	Flavin-containing monooxygenase family protein	[2]
Manes.15G048000	YUC3	YUCCA 3	[2]
Manes.16G066500	YUC6	Flavin-binding monooxygenase family protein	[2]
Manes.13G041900	YUC8	Flavin-binding monooxygenase family protein	[2]
Manes.10G150700	ABA1,ATABA1,ATZEP,IBS3,LOS6,NPQ2,ZEP	zeaxanthin epoxidase (ZEP) (ABA1)	[2]
Manes.13G124100	ABA1,ATABA1,ATZEP,IBS3,LOS6,NPQ2,ZEP	zeaxanthin epoxidase (ZEP) (ABA1)	[2]
Manes.01G241000	KCS1	3-ketoacyl-CoA synthase 1	[3]
Manes.05G017600	KCS1	3-ketoacyl-CoA synthase 1	[3]
Manes.08G050200		Protein of unknown function (DUF1138)	[3]
Manes.09G023400		Protein of unknown function (DUF1138)	[3]
Manes.01G243000	ATRAB-A3,ATRABA3,RABA3	RAB GTPase homolog A3	[3]
Manes.05G019400	ATRAB-A3,ATRABA3,RABA3	RAB GTPase homolog A3	[3]
Manes.05G023000		Tetratricopeptide repeat (TPR)-like superfamily protein	[3]
Manes.01G252100	LEA14,LSR3	Late embryogenesis abundant protein	[3]
Manes.05G028700	LEA14,LSR3	Late embryogenesis abundant protein	[3]
Manes.01G265200		Tetratricopeptide repeat (TPR)-like superfamily protein	[3]
Manes.01G267400		nitroreductase family protein	[3]
Manes.01G231100	ATGA2OX4,ATGA2OX6,DTA1,GA2OX6	gibberellin 2-oxidase 6	[3] [4]
Manes.03G208300	ATGA2OX4,ATGA2OX6,DTA1,GA2OX6	gibberellin 2-oxidase 6	[3]
Manes.05G011200		Polyketide cyclase/dehydrase and lipid transport superfamily protein	[3]
Manes.05G000900	ATCSLD5,CSLD5,SOS6	cellulose synthase-like D5	[3] [4]
Manes.01G218000	BAH1,NLA	SPX (SYG1/Pho81/XPR1) domain-containing protein	[3]
Manes.05G063000	BAH1,NLA	SPX (SYG1/Pho81/XPR1) domain-containing protein	[3]
Manes.13G148900		ELMO/CED-12 family protein	[3]
Manes.13G148200	POR C,PORC	protochlorophyllide oxidoreductase C	[3]
Manes.03G163800		NAD(P)-linked oxidoreductase superfamily protein	[3]
Manes.05G070100		NAD(P)-linked oxidoreductase superfamily protein	[3]
Manes.03G175900	SDE3	P-loop containing nucleoside triphosphate hydrolases superfamily protein	[3]
Manes.07G109600	SDE3	P-loop containing nucleoside triphosphate hydrolases superfamily protein	[3]
Manes.07G109900	SDE3	P-loop containing nucleoside triphosphate hydrolases superfamily protein	[3]
Manes.S107500	SDE3	P-loop containing nucleoside triphosphate hydrolases superfamily protein	[3]
Manes.04G035800		basic helix-loop-helix (bHLH) DNA-binding superfamily protein	[3]
Manes.11G129300		basic helix-loop-helix (bHLH) DNA-binding superfamily protein	[3]
Manes.02G216200	LSH6	Protein of unknown function (DUF640)	[3]
Manes.03G163600	LSH6	Protein of unknown function (DUF640)	[3]
Manes.06G054300	LSH6	Protein of unknown function (DUF640)	[3]
Manes.08G139300	LSH6	Protein of unknown function (DUF640)	[3]
Manes.14G126500	LSH6	Protein of unknown function (DUF640)	[3]
Manes.15G041500	LSH6	Protein of unknown function (DUF640)	[3]
Manes.18G142500	LSH6	Protein of unknown function (DUF640)	[3]
Manes.02G180900	LBD1	LOB domain-containing protein 1	[3]
Manes.07G102200	LBD1	LOB domain-containing protein 1	[3]
Manes.10G042900	LBD1	LOB domain-containing protein 1	[3]
Manes.11G140800	LBD1	LOB domain-containing protein 1	[3]
Manes.04G000900	PSAO	photosystem I subunit O	[3]
Manes.03G102300		Protein of unknown function, DUF538	[3]
Manes.09G178300		Protein of unknown function, DUF538	[3]
Manes.09G179000	CRB,CSP41B	chloroplast RNA binding	[3]
Manes.09G179600	NIMIN-3	NIM1-interacting 3	[3]
Manes.09G182500	FHY2,FRE1,HY8,PHYA	phytochrome A	[3]
Manes.12G026700		SBP (S-ribonuclease binding protein) family protein	[3]
Manes.13G028300		SBP (S-ribonuclease binding protein) family protein	[3]
Manes.14G064700		SBP (S-ribonuclease binding protein) family protein	[3]
Manes.12G088000		Un_annotated function	[3]
Manes.13G149700		Un_annotated function	[3]
Manes.16G023300		Un_annotated function	[3]
Manes.17G041300		Un_annotated function	[3]
Manes.15G075500	ATPMEPCRA,PMEPCRA	methylesterase PCR A	[3]
Manes.17G036100	ATPMEPCRA,PMEPCRA	methylesterase PCR A	[3]
Manes.16G006100	ATGLX1,GLX1	glyoxalase I homolog	[3]
Manes.17G026300	ATGLX1,GLX1	glyoxalase I homolog	[3]
Manes.16G003400		Transcription factor jumonji (jmjC) domain-containing protein	[3]
Manes.01G076100		Pentapeptide repeat-containing protein	[3]
Manes.01G071500	ARK3,PAK	armadillo repeat kinesin 3	[3]
Manes.02G032100	ARK3,PAK	armadillo repeat kinesin 3	[3]
Manes.01G065100	ATUGE1,UGE1	UDP-D-glucose/UDP-D-galactose 4-epimerase 1	[3]
Manes.02G025300	ATUGE1,UGE1	UDP-D-glucose/UDP-D-galactose 4-epimerase 1	[3]
Manes.04G096300	GAPA-2	glyceraldehyde 3-phosphate dehydrogenase A subunit 2	[3]
Manes.11G072400	GAPA-2	glyceraldehyde 3-phosphate dehydrogenase A subunit 2	[3]
Manes.01G026800	PGL1	6-phosphogluconolactonase 1	[3]
Manes.05G112500	PGL1	6-phosphogluconolactonase 1	[3]
Manes.S077000	PGL1	6-phosphogluconolactonase 1	[3]
Manes.05G100900		CAAX amino terminal protease family protein	[3]
Manes.15G135600	ATRDRP1,RDR1	RNA-dependent RNA polymerase 1	[3]
Manes.17G084800	ATRDRP1,RDR1	RNA-dependent RNA polymerase 1	[3]
Manes.15G132300		Plant invertase/pectin methylesterase inhibitor superfamily protein	[3]
Manes.17G081300		Plant invertase/pectin methylesterase inhibitor superfamily protein	[3]
Manes.03G131700	scpl50	serine carboxypeptidase-like 50	[3]
Manes.15G128000	scpl50	serine carboxypeptidase-like 50	[3]
Manes.17G077400	scpl50	serine carboxypeptidase-like 50	[3]
Manes.04G113200	MBD10	methyl-CPG-binding domain 10	[3]
Manes.11G056200	MBD10	methyl-CPG-binding domain 10	[3]
Manes.14G133700	MBD10	methyl-CPG-binding domain 10	[3]
Manes.14G167100	CP24,LHCB6	light harvesting complex photosystem II subunit 6	[3]
Manes.04G100700	ADAP	ARIA-interacting double AP2 domain protein	[3]
Manes.06G032500	ADAP	ARIA-interacting double AP2 domain protein	[3]
Manes.04G100600	AtTLP8,TLP8	tubby like protein 8	[3]
Manes.11G069900	AtTLP8,TLP8	tubby like protein 8	[3]
Manes.06G107400		SOUL heme-binding family protein	[3]
Manes.12G025100		SOUL heme-binding family protein	[3]
Manes.13G026700		SOUL heme-binding family protein	[3]
Manes.14G063400		SOUL heme-binding family protein	[3]
Manes.S052200		SOUL heme-binding family protein	[3]
Manes.15G101600	ICR1,RIP1	interactor of constitutive active rops 1	[3]
Manes.S052100	ICR1,RIP1	interactor of constitutive active rops 1	[3]
Manes.11G025200	GLYR2,GR2	glyoxylate reductase 2	[3]
Manes.01G159500		Protein of unknown function (DUF789)	[3]
Manes.01G159200	ABCG11,ATWBC11,COF1,DSO,WBC11	white-brown complex homolog protein 11	[3]
Manes.02G118000	ABCG11,ATWBC11,COF1,DSO,WBC11	white-brown complex homolog protein 11	[3]
Manes.07G034500	ABCG11,ATWBC11,COF1,DSO,WBC11	white-brown complex homolog protein 11	[3]
Manes.07G034600	ABCG11,ATWBC11,COF1,DSO,WBC11	white-brown complex homolog protein 11	[3]
Manes.10G105100	ABCG11,ATWBC11,COF1,DSO,WBC11	white-brown complex homolog protein 11	[3]
Manes.12G131200	ABCG11,ATWBC11,COF1,DSO,WBC11	white-brown complex homolog protein 11	[3]
Manes.12G131400	ABCG11,ATWBC11,COF1,DSO,WBC11	white-brown complex homolog protein 11	[3]
Manes.14G168100		Un_annotated function	[3]
Manes.07G053500	ATSOT17,ATST5C,SOT17	sulfotransferase 17	[3]
Manes.07G053600	ATSOT17,ATST5C,SOT17	sulfotransferase 17	[3]
Manes.10G085100	ATSOT17,ATST5C,SOT17	sulfotransferase 17	[3]
Manes.10G085300	ATSOT17,ATST5C,SOT17	sulfotransferase 17	[3]
Manes.10G085400	ATSOT17,ATST5C,SOT17	sulfotransferase 17	[3]
Manes.10G085500	ATSOT17,ATST5C,SOT17	sulfotransferase 17	[3]
Manes.10G085700	ATSOT17,ATST5C,SOT17	sulfotransferase 17	[3]
Manes.06G088800	IBS1	Protein kinase superfamily protein	[3]
Manes.14G082300	IBS1	Protein kinase superfamily protein	[3]
Manes.03G044100		Integrase-type DNA-binding superfamily protein	[3]
Manes.03G044300		Integrase-type DNA-binding superfamily protein	[3]
Manes.03G056100		Integrase-type DNA-binding superfamily protein	[3]
Manes.05G163300		Un_annotated function	[3]
Manes.18G029700		Un_annotated function	[3]
Manes.05G157500		pfkB-like carbohydrate kinase family protein	[3]
Manes.18G022600		pfkB-like carbohydrate kinase family protein	[3]
Manes.10G124800	ARF5,IAA24,MP	Transcriptional factor B3 family protein / auxin-responsive factor AUX/IAA-related	[3]
Manes.05G147400		cytomatrix protein-related	[3]
Manes.18G013500		cytomatrix protein-related	[3]
Manes.01G146600	ATLFNR2,FNR2	ferredoxin-NADP(+)-oxidoreductase 2	[3]
Manes.18G012800	ATLFNR2,FNR2	ferredoxin-NADP(+)-oxidoreductase 2	[3]
Manes.01G156900		RING/U-box superfamily protein	[3]
Manes.02G115400		RING/U-box superfamily protein	[3]
Manes.18G002800		RING/U-box superfamily protein	[3]
Manes.02G172600	SKP2A	F-box/RNI-like superfamily protein	[3]
Manes.18G085100	SKP2A	F-box/RNI-like superfamily protein	[3]
Manes.08G074000		DPP6 N-terminal domain-like protein	[3]
Manes.08G074900		DPP6 N-terminal domain-like protein	[3]
Manes.08G075000		DPP6 N-terminal domain-like protein	[3]
Manes.09G061600		DPP6 N-terminal domain-like protein	[3]
Manes.18G081200		DPP6 N-terminal domain-like protein	[3]
Manes.18G081400		DPP6 N-terminal domain-like protein	[3]
Manes.S025800		DPP6 N-terminal domain-like protein	[3]
Manes.S037900		DPP6 N-terminal domain-like protein	[3]
Manes.09G134200		Sec14p-like phosphatidylinositol transfer family protein	[3]
Manes.18G069500		Sec14p-like phosphatidylinositol transfer family protein	[3]
Manes.18G106500		RING/U-box protein with domain of unknown function (DUF 1232)	[3]
Manes.18G106700		RING/U-box protein with domain of unknown function (DUF 1232)	[3]
Manes.S028000		RING/U-box protein with domain of unknown function (DUF 1232)	[3]
Manes.18G100600		Gibberellin-regulated family protein	[3]
Manes.15G126400		Heavy metal transport/detoxification superfamily protein	[3]
Manes.17G075300		Heavy metal transport/detoxification superfamily protein	[3]
Manes.06G134400		Dynein light chain type 1 family protein	[3]
Manes.15G132700		Dynein light chain type 1 family protein	[3]
Manes.17G081700		Dynein light chain type 1 family protein	[3]
Manes.12G025500	MENG	S-adenosyl-L-methionine-dependent methyltransferases superfamily protein	[3]
Manes.13G027200	MENG	S-adenosyl-L-methionine-dependent methyltransferases superfamily protein	[3]
Manes.08G111000	KNAT6,KNAT6L,KNAT6S	KNOTTED1-like homeobox gene 6	[3]
Manes.13G027300	KNAT6,KNAT6L,KNAT6S	KNOTTED1-like homeobox gene 6	[3]
Manes.13G027600		Kelch repeat-containing F-box family protein	[3]
Manes.13G029800		Protein of unknown function (DUF1645)	[3]
Manes.15G167300		Protein of unknown function (DUF1645)	[3]
Manes.17G116400		Protein of unknown function (DUF1645)	[3]
Manes.01G197700	MLP423	MLP-like protein 423	[3]
Manes.03G200300	MLP423	MLP-like protein 423	[3]
Manes.03G200400	MLP423	MLP-like protein 423	[3]
Manes.03G200500	MLP423	MLP-like protein 423	[3]
Manes.03G200600	MLP423	MLP-like protein 423	[3]
Manes.05G089700	MLP423	MLP-like protein 423	[3]
Manes.05G089800	MLP423	MLP-like protein 423	[3]
Manes.05G089900	MLP423	MLP-like protein 423	[3]
Manes.05G090000	MLP423	MLP-like protein 423	[3]
Manes.07G060900	MLP423	MLP-like protein 423	[3]
Manes.09G127700	MLP423	MLP-like protein 423	[3]
Manes.15G007700	MLP423	MLP-like protein 423	[3]
Manes.15G007800	MLP423	MLP-like protein 423	[3]
Manes.15G007900	MLP423	MLP-like protein 423	[3]
Manes.15G008000	MLP423	MLP-like protein 423	[3]
Manes.15G008100	MLP423	MLP-like protein 423	[3]
Manes.15G008400	MLP423	MLP-like protein 423	[3]
Manes.15G008500	MLP423	MLP-like protein 423	[3]
Manes.15G008600	MLP423	MLP-like protein 423	[3]
Manes.15G008700	MLP423	MLP-like protein 423	[3]
Manes.S000900	MLP423	MLP-like protein 423	[3]
Manes.12G013600		ARM repeat superfamily protein	[3]
Manes.13G017600		ARM repeat superfamily protein	[3]
Manes.05G178900	ZFP7	zinc finger protein 7	[3]
Manes.07G066600	ZFP7	zinc finger protein 7	[3]
Manes.12G109100	ZFP7	zinc finger protein 7	[3]
Manes.01G236700	APL2	ADPGLC-PPase large subunit	[3]
Manes.18G019600	APL2	ADPGLC-PPase large subunit	[3]
Manes.S107700	APL2	ADPGLC-PPase large subunit	[3]
Manes.05G180900	STZ,ZAT10	salt tolerance zinc finger	[3]
Manes.07G061700	STZ,ZAT10	salt tolerance zinc finger	[3]
Manes.10G080000	STZ,ZAT10	salt tolerance zinc finger	[3]
Manes.12G113100	STZ,ZAT10	salt tolerance zinc finger	[3]
Manes.18G045300	STZ,ZAT10	salt tolerance zinc finger	[3]
Manes.16G030000	DRM1,DYL1	dormancy-associated protein-like 1	[3]
Manes.17G047900	DRM1,DYL1	dormancy-associated protein-like 1	[3]
Manes.16G042400	ATPUB17,PUB17	plant U-box 17	[3]
Manes.17G060000	ATPUB17,PUB17	plant U-box 17	[3]
Manes.15G119000		basic helix-loop-helix (bHLH) DNA-binding superfamily protein	[3]
Manes.17G067600		basic helix-loop-helix (bHLH) DNA-binding superfamily protein	[3]
Manes.15G121600	ATGA2OX2,GA2OX2	gibberellin 2-oxidase	[3] [4]
Manes.17G070100	ATGA2OX2,GA2OX2	gibberellin 2-oxidase	[3] [4]
Manes.14G126700	EMB2279,EMB88	pentatricopeptide (PPR) repeat-containing protein	[3]
Manes.06G173400	LBD4	LOB domain-containing protein 4	[3] [4]
Manes.14G012200	LBD4	LOB domain-containing protein 4	[3]
Manes.16G057100	LBD4	LOB domain-containing protein 4	[3]
Manes.03G076700		Un_annotated function	[3]
Manes.08G008300		Un_annotated function	[3]
Manes.09G183600	CYP97A3,LUT5	cytochrome P450, family 97, subfamily A, polypeptide 3	[3]
Manes.17G006500		membrane protein, putative	[3]
Manes.17G015800		Un_annotated function	[3]
Manes.05G014800	ANAC014,NAC014	NAC 014	[3]
Manes.09G125000	ANAC014,NAC014	NAC 014	[3]
Manes.01G000400		S-adenosyl-L-methionine-dependent methyltransferases superfamily protein	[3]
Manes.13G153700		RING/FYVE/PHD zinc finger superfamily protein	[3]
Manes.17G016200		RING/FYVE/PHD zinc finger superfamily protein	[3]
Manes.03G026000		2-oxoglutarate (2OG) and Fe(II)-dependent oxygenase superfamily protein	[3]
Manes.16G109800		2-oxoglutarate (2OG) and Fe(II)-dependent oxygenase superfamily protein	[3]
Manes.02G198600		alpha/beta-Hydrolases superfamily protein	[3]
Manes.S076800	ATNR2,B29,CHL3,NIA2,NIA2-1,NR,NR2	nitrate reductase 2	[3]
Manes.05G175700	WOX4	WUSCHEL related homeobox 4	[3]
Manes.01G234700		Un_annotated function	[3]
Manes.03G212700		Un_annotated function	[3]
Manes.14G173400		Protein of unknown function (DUF760)	[3]
Manes.07G063200		RING/U-box superfamily protein	[3]
Manes.10G074800		RING/U-box superfamily protein	[3]
Manes.13G013600	SCL-3,SCL3	scarecrow-like 3	[3]
Manes.14G005300		Saccharopine dehydrogenase	[3]
Manes.03G134500		RmlC-like cupins superfamily protein	[3]
Manes.15G064600		RmlC-like cupins superfamily protein	[3]
Manes.03G089800		Plastid-lipid associated protein PAP / fibrillin family protein	[3]
Manes.03G059200	ATHB-8,ATHB8,HB-8	homeobox gene 8	[3]
Manes.04G133100	ATHB-15,ATHB15,CNA,ICU4	Homeobox-leucine zipper family protein / lipid-binding START domain-containing protein	[3]
Manes.11G034600	ATHB-15,ATHB15,CNA,ICU4	Homeobox-leucine zipper family protein / lipid-binding START domain-containing protein	[3]
Manes.16G074600	ATHB-15,ATHB15,CNA,ICU4	Homeobox-leucine zipper family protein / lipid-binding START domain-containing protein	[3]
Manes.11G037700		Un_annotated function	[3]
Manes.11G038100	PSAH-2,PSAH2,PSI-H	photosystem I subunit H2	[3]
Manes.03G091900		Leucine-rich repeat transmembrane protein kinase	[3]
Manes.15G108900		Leucine-rich repeat transmembrane protein kinase	[3]
Manes.09G163500	TLP18.3	thylakoid lumen 18.3 kDa protein	[3]
Manes.15G105800		Bifunctional inhibitor/lipid-transfer protein/seed storage 2S albumin superfamily protein	[3]
Manes.15G110600	BCDH BETA1	branched-chain alpha-keto acid decarboxylase E1 beta subunit	[3]
Manes.01G007700	BRL1	BRI1 like	[3]
Manes.05G203800	BRL1	BRI1 like	[3]
Manes.01G006400	PSAG	photosystem I subunit G	[3]
Manes.09G177500		haloacid dehalogenase-like hydrolase family protein	[3]
Manes.08G109900	SVB	Protein of unknown function, DUF538	[3]
Manes.07G025600		FAD/NAD(P)-binding oxidoreductase family protein	[3]
Manes.05G182700		Uncharacterised conserved protein UCP031279	[3]
Manes.12G116200		Uncharacterised conserved protein UCP031279	[3]
Manes.18G048000		Uncharacterised conserved protein UCP031279	[3]
Manes.15G045900		RNA-binding (RRM/RBD/RNP motifs) family protein	[3]
Manes.05G143400		DC1 domain-containing protein	[3]
Manes.12G027700		DC1 domain-containing protein	[3]
Manes.12G027800		DC1 domain-containing protein	[3]
Manes.18G009900		DC1 domain-containing protein	[3]
Manes.13G029000	AtGolS4,GolS4	galactinol synthase 4	[3]
Manes.07G015600	MEE9	maternal effect embryo arrest 9	[3]
Manes.10G129200	MEE9	maternal effect embryo arrest 9	[3]
Manes.03G067600		Protein of unknown function (DUF761)	[3]
Manes.03G116400		Protein of unknown function (DUF761)	[3]
Manes.15G083300		Protein of unknown function (DUF761)	[3]
Manes.16G021700		Protein of unknown function (DUF761)	[3]
Manes.16G063300		Protein of unknown function (DUF761)	[3]
Manes.17G040000		Protein of unknown function (DUF761)	[3]
Manes.16G020700		F-box family protein	[3]
Manes.13G058600	LHCA3	photosystem I light harvesting complex gene 3	[3]
Manes.16G016400	BAN	NAD(P)-binding Rossmann-fold superfamily protein	[3]
Manes.03G213100		Saposin-like aspartyl protease family protein	[3]
Manes.16G004300		Saposin-like aspartyl protease family protein	[3]
Manes.10G033700		Plant invertase/pectin methylesterase inhibitor superfamily protein	[3]
Manes.01G066400		GRAS family transcription factor	[3]
Manes.02G027000		GRAS family transcription factor	[3]
Manes.03G093400		pentatricopeptide (PPR) repeat-containing protein	[3]
Manes.09G018700		pentatricopeptide (PPR) repeat-containing protein	[3]
Manes.10G069600		pentatricopeptide (PPR) repeat-containing protein	[3]
Manes.10G069700		pentatricopeptide (PPR) repeat-containing protein	[3]
Manes.13G006600		pentatricopeptide (PPR) repeat-containing protein	[3]
Manes.01G049200		Un_annotated function	[3]
Manes.02G009900		Un_annotated function	[3]
Manes.02G010000		Un_annotated function	[3]
Manes.01G043000	CP5	Polyketide cyclase/dehydrase and lipid transport superfamily protein	[3]
Manes.01G054900	CP5	Polyketide cyclase/dehydrase and lipid transport superfamily protein	[3]
Manes.02G000900	CP5	Polyketide cyclase/dehydrase and lipid transport superfamily protein	[3]
Manes.02G204800	RGL,RGL1	RGA-like 1	[3]
Manes.03G203200	RGL,RGL1	RGA-like 1	[3]
Manes.03G203700	RGL,RGL1	RGA-like 1	[3]
Manes.03G203800	RGL,RGL1	RGA-like 1	[3]
Manes.03G204000	RGL,RGL1	RGA-like 1	[3]
Manes.14G054900	RGL,RGL1	RGA-like 1	[3]
Manes.15G005100	RGL,RGL1	RGA-like 1	[3]
Manes.06G119500		HCP-like superfamily protein with MYND-type zinc finger	[3]
Manes.12G011300		HCP-like superfamily protein with MYND-type zinc finger	[3]
Manes.13G012200		HCP-like superfamily protein with MYND-type zinc finger	[3]
Manes.14G051300		HCP-like superfamily protein with MYND-type zinc finger	[3]
Manes.12G017100		Un_annotated function	[3]
Manes.12G018800	PSBY,YCF32	photosystem II BY	[3]
Manes.13G019200	PSBY,YCF32	photosystem II BY	[3]
Manes.12G021600	ATFXG1,FXG1	alpha-fucosidase 1	[3]
Manes.12G022500		Un_annotated function	[3]
Manes.13G023600		Un_annotated function	[3]
Manes.06G003500		Un_annotated function	[3]
Manes.14G157100		Un_annotated function	[3]
Manes.15G133700		Un_annotated function	[3]
Manes.17G083600		Un_annotated function	[3]
Manes.04G076300	ATHPR1,HPR	hydroxypyruvate reductase	[3]
Manes.06G065200		Protein of unknown function (DUF1218)	[3]
Manes.01G196000		C2H2 and C2HC zinc fingers superfamily protein	[3]
Manes.05G093100		C2H2 and C2HC zinc fingers superfamily protein	[3]
Manes.06G066000		C2H2 and C2HC zinc fingers superfamily protein	[3]
Manes.14G104900		C2H2 and C2HC zinc fingers superfamily protein	[3]
Manes.03G077800		Exostosin family protein	[3]
Manes.15G099600		Exostosin family protein	[3]
Manes.14G102100	CER6,CUT1,G2,KCS6,POP1	3-ketoacyl-CoA synthase 6	[3]
Manes.06G074500	ATNUDT1,ATNUDX1,NUDX1	nudix hydrolase 1	[3]
Manes.01G025900		Un_annotated function	[3]
Manes.05G112100		Un_annotated function	[3]
Manes.01G058200	SP1L2	SPIRAL1-like2	[3]
Manes.01G094600	SP1L2	SPIRAL1-like2	[3]
Manes.02G056400	SP1L2	SPIRAL1-like2	[3]
Manes.06G152300	SP1L2	SPIRAL1-like2	[3]
Manes.01G191900	NRT1.7	nitrate transporter 1.7	[3]
Manes.05G095700	NRT1.7	nitrate transporter 1.7	[3]
Manes.07G034100	CRK2	cysteine-rich RLK (RECEPTOR-like protein kinase) 2	[3]
Manes.12G025400	CRK2	cysteine-rich RLK (RECEPTOR-like protein kinase) 2	[3]
Manes.15G129700	MLP28	MLP-like protein 28	[3]
Manes.15G130000	MLP28	MLP-like protein 28	[3]
Manes.17G078800	MLP28	MLP-like protein 28	[3]
Manes.17G078900	MLP28	MLP-like protein 28	[3]
Manes.17G079100	MLP28	MLP-like protein 28	[3]
Manes.17G079200	MLP28	MLP-like protein 28	[3]
Manes.17G079300	MLP28	MLP-like protein 28	[3]
Manes.17G079400	MLP28	MLP-like protein 28	[3]
Manes.17G079500	MLP28	MLP-like protein 28	[3]
Manes.17G079600	MLP28	MLP-like protein 28	[3]
Manes.17G079700	MLP28	MLP-like protein 28	[3]
Manes.17G079800	MLP28	MLP-like protein 28	[3]
Manes.S038100	MLP28	MLP-like protein 28	[3]
Manes.S038200	MLP28	MLP-like protein 28	[3]
Manes.S038300	MLP28	MLP-like protein 28	[3]
Manes.S038400	MLP28	MLP-like protein 28	[3]
Manes.S038600	MLP28	MLP-like protein 28	[3]
Manes.S038700	MLP28	MLP-like protein 28	[3]
Manes.S038800	MLP28	MLP-like protein 28	[3]
Manes.15G130300	MLP43	MLP-like protein 43	[3]
Manes.17G079000	MLP43	MLP-like protein 43	[3]
Manes.02G199300		Leucine-rich receptor-like protein kinase family protein	[3]
Manes.18G107100		Leucine-rich receptor-like protein kinase family protein	[3]
Manes.03G090900		Di-glucose binding protein with Kinesin motor domain	[3]
Manes.15G101400		Di-glucose binding protein with Kinesin motor domain	[3]
Manes.10G084700		PLAT/LH2 domain-containing lipoxygenase family protein	[3]
Manes.04G144900	ATGER1,GER1,GLP1	germin-like protein 1	[3]
Manes.04G143700	TRFL6	TRF-like 6	[3]
Manes.11G021500	TRFL6	TRF-like 6	[3]
Manes.11G148600	TRFL6	TRF-like 6	[3]
Manes.01G181400		Un_annotated function	[3]
Manes.06G002700	ATMKK9,MKK9	MAP kinase kinase 9	[3]
Manes.06G006800	ATPIN1,PIN1	Auxin efflux carrier family protein	[3]
Manes.01G015300		RING/U-box superfamily protein	[3]
Manes.01G245100		RING/U-box superfamily protein	[3]
Manes.05G133100		RING/U-box superfamily protein	[3]
Manes.03G177800	UGT89B1	UDP-glucosyl transferase 89B1	[3]
Manes.14G089800	UGT89B1	UDP-glucosyl transferase 89B1	[3]
Manes.14G089900	UGT89B1	UDP-glucosyl transferase 89B1	[3]
Manes.06G074900	ATSOT16,ATST5A,CORI-7,SOT16	sulfotransferase 16	[3]
Manes.06G075100	ATSOT16,ATST5A,CORI-7,SOT16	sulfotransferase 16	[3]
Manes.06G081400	ATSOT16,ATST5A,CORI-7,SOT16	sulfotransferase 16	[3]
Manes.07G053400	ATSOT16,ATST5A,CORI-7,SOT16	sulfotransferase 16	[3]
Manes.05G189300	ATHVA22A,HVA22A	HVA22 homologue A	[3]
Manes.06G094200	ATHVA22A,HVA22A	HVA22 homologue A	[3]
Manes.07G043000	ATHVA22A,HVA22A	HVA22 homologue A	[3]
Manes.07G043100	ATHVA22A,HVA22A	HVA22 homologue A	[3]
Manes.10G096200	ATHVA22A,HVA22A	HVA22 homologue A	[3]
Manes.14G077000	ATHVA22A,HVA22A	HVA22 homologue A	[3]
Manes.06G097400		zinc ion binding	[3]
Manes.04G049400		NmrA-like negative transcriptional regulator family protein	[3]
Manes.04G049500		NmrA-like negative transcriptional regulator family protein	[3]
Manes.11G115500		NmrA-like negative transcriptional regulator family protein	[3]
Manes.11G115600		NmrA-like negative transcriptional regulator family protein	[3]
Manes.17G072700		NmrA-like negative transcriptional regulator family protein	[3]
Manes.17G074700		NmrA-like negative transcriptional regulator family protein	[3]
Manes.05G156800	emb2184	Ribosomal protein L31	[3]
Manes.18G019700	emb2184	Ribosomal protein L31	[3]
Manes.18G014600		DnaJ/Hsp40 cysteine-rich domain superfamily protein	[3]
Manes.01G149000		GDSL-like Lipase/Acylhydrolase superfamily protein	[3]
Manes.02G107900		GDSL-like Lipase/Acylhydrolase superfamily protein	[3]
Manes.05G144600		GDSL-like Lipase/Acylhydrolase superfamily protein	[3]
Manes.05G144700		GDSL-like Lipase/Acylhydrolase superfamily protein	[3]
Manes.18G011400		GDSL-like Lipase/Acylhydrolase superfamily protein	[3]
Manes.02G110500		Un_annotated function	[3]
Manes.05G142500		Un_annotated function	[3]
Manes.18G009300		Un_annotated function	[3]
Manes.04G068800	sks5	SKU5 similar 5	[3]
Manes.05G140900	sks5	SKU5 similar 5	[3]
Manes.12G073700	sks5	SKU5 similar 5	[3]
Manes.18G007500	sks5	SKU5 similar 5	[3]
Manes.18G093500		NagB/RpiA/CoA transferase-like superfamily protein	[3]
Manes.02G168800		Protein kinase protein with adenine nucleotide alpha hydrolases-like domain	[3]
Manes.05G145100		Protein kinase protein with adenine nucleotide alpha hydrolases-like domain	[3]
Manes.12G158700		Protein kinase protein with adenine nucleotide alpha hydrolases-like domain	[3]
Manes.18G011500		Protein kinase protein with adenine nucleotide alpha hydrolases-like domain	[3]
Manes.18G082900		Protein kinase protein with adenine nucleotide alpha hydrolases-like domain	[3]
Manes.02G166600		Un_annotated function	[3]
Manes.03G100300		pathogenesis-related family protein	[3]
Manes.18G088500		pathogenesis-related family protein	[3]
Manes.18G088600		pathogenesis-related family protein	[3]
Manes.07G034200	ATKS,ATKS1,GA2,KS,KS1	Terpenoid cyclases/Protein prenyltransferases superfamily protein	[3]
Manes.S051300	ATKS,ATKS1,GA2,KS,KS1	Terpenoid cyclases/Protein prenyltransferases superfamily protein	[3]
Manes.04G112300		Ubiquitin-like superfamily protein	[3]
Manes.06G048100		Ubiquitin-like superfamily protein	[3]
Manes.11G063800		Protein kinase superfamily protein	[3]
Manes.04G102100		Protein kinase superfamily protein	[3]
Manes.11G067000		Protein kinase superfamily protein	[3]
Manes.08G033400		Leucine-rich repeat protein kinase family protein	[3]
Manes.09G045200		Leucine-rich repeat protein kinase family protein	[3]
Manes.07G014300	ARPN	plantacyanin	[3]
Manes.18G085600	ARPN	plantacyanin	[3]
Manes.S079100	ARPN	plantacyanin	[3]
Manes.01G092600	ATEXP15,ATEXPA15,ATHEXP ALPHA 1.3,EXP15,EXPA15	expansin A15	[3]
Manes.02G053000	ATEXP15,ATEXPA15,ATHEXP ALPHA 1.3,EXP15,EXPA15	expansin A15	[3]
Manes.03G086100	ATEXP15,ATEXPA15,ATHEXP ALPHA 1.3,EXP15,EXPA15	expansin A15	[3]
Manes.08G148500	ATEXP15,ATEXPA15,ATHEXP ALPHA 1.3,EXP15,EXPA15	expansin A15	[3]
Manes.14G079900	ATEXP15,ATEXPA15,ATHEXP ALPHA 1.3,EXP15,EXPA15	expansin A15	[3]
Manes.05G107700		Un_annotated function	[3]
Manes.01G027800	ATUPS2,UPS2	ureide permease 2	[3]
Manes.01G027900	ATUPS2,UPS2	ureide permease 2	[3]
Manes.03G040800		Protein kinase superfamily protein	[3]
Manes.04G145600		Protein kinase superfamily protein	[3]
Manes.11G019300		Protein kinase superfamily protein	[3]
Manes.16G086600		Protein kinase superfamily protein	[3]
Manes.16G095000		Protein kinase superfamily protein	[3]
Manes.06G010300		Polymerase/histidinol phosphatase-like	[3]
Manes.14G166700		Polymerase/histidinol phosphatase-like	[3]
Manes.04G073400	ADF5,ATADF5	actin depolymerizing factor 5	[3]
Manes.11G095000	ADF5,ATADF5	actin depolymerizing factor 5	[3]
Manes.17G122700		UDP-Glycosyltransferase superfamily protein	[3]
Manes.17G122800		UDP-Glycosyltransferase superfamily protein	[3]
Manes.01G155000		Protein kinase superfamily protein	[3]
Manes.02G203500		Protein kinase superfamily protein	[3]
Manes.04G067100		Protein kinase superfamily protein	[3]
Manes.11G110500		Protein kinase superfamily protein	[3]
Manes.12G008100		Protein kinase superfamily protein	[3]
Manes.18G105900		Protein kinase superfamily protein	[3]
Manes.01G080500	EXL5	EXORDIUM like 5	[3]
Manes.04G066900	EXL5	EXORDIUM like 5	[3]
Manes.S015400	EXL5	EXORDIUM like 5	[3]
Manes.01G147700	ERD7	Senescence/dehydration-associated protein-related	[3]
Manes.02G106200	ERD7	Senescence/dehydration-associated protein-related	[3]
Manes.04G074700	ERD7	Senescence/dehydration-associated protein-related	[3]
Manes.01G137700		Un_annotated function	[3]
Manes.01G135800		alpha/beta-Hydrolases superfamily protein	[3]
Manes.02G094200		alpha/beta-Hydrolases superfamily protein	[3]
Manes.01G133500	ATOFP7,OFP7	ovate family protein 7	[3]
Manes.02G091700	ATOFP7,OFP7	ovate family protein 7	[3]
Manes.05G161300	ATOFP7,OFP7	ovate family protein 7	[3]
Manes.18G028100	ATOFP7,OFP7	ovate family protein 7	[3]
Manes.16G126800	ATHPT,HPT1,TPT1,VTE2	homogentisate phytyltransferase 1	[3]
Manes.04G083100	ATSULA,GC1,SULA	NAD(P)-binding Rossmann-fold superfamily protein	[3]
Manes.06G039800		FAD-dependent oxidoreductase family protein	[3]
Manes.12G116300		VQ motif-containing protein	[3]
Manes.13G109800		VQ motif-containing protein	[3]
Manes.06G031500		Leucine-rich receptor-like protein kinase family protein	[3]
Manes.11G067400		Leucine-rich receptor-like protein kinase family protein	[3]
Manes.14G142300		Leucine-rich receptor-like protein kinase family protein	[3]
Manes.04G107100		Un_annotated function	[3]
Manes.16G125400		Un_annotated function	[3]
Manes.02G225200	FDH,KCS10	3-ketoacyl-CoA synthase 10	[3]
Manes.03G055800	FDH,KCS10	3-ketoacyl-CoA synthase 10	[3]
Manes.16G087600	FDH,KCS10	3-ketoacyl-CoA synthase 10	[3]
Manes.05G168800		cytochrome b6f complex subunit (petM), putative	[3]
Manes.15G145400		cytochrome b6f complex subunit (petM), putative	[3]
Manes.16G064000	ATPDR4,PDR4	pleiotropic drug resistance 4	[3]
Manes.04G052100		Leucine-rich repeat protein kinase family protein	[3]
Manes.04G060100	LHW	transcription factor-related	[3]
Manes.09G095700	LHW	transcription factor-related	[3]
Manes.04G005600	CYP94C1	cytochrome P450, family 94, subfamily C, polypeptide 1	[3]
Manes.09G057100	CYP94C1	cytochrome P450, family 94, subfamily C, polypeptide 1	[3]
Manes.11G159900	CYP94C1	cytochrome P450, family 94, subfamily C, polypeptide 1	[3]
Manes.04G019300	ATLOG1,LOG1	Putative lysine decarboxylase family protein	[3]
Manes.07G006800	ATLOG1,LOG1	Putative lysine decarboxylase family protein	[3]
Manes.10G141200	ATLOG1,LOG1	Putative lysine decarboxylase family protein	[3]
Manes.S008300		Putative lysine decarboxylase family protein	[3]
Manes.11G140300		Dof-type zinc finger DNA-binding family protein	[3]
Manes.11G138900		Un_annotated function	[3]
Manes.11G139200		Un_annotated function	[3]
Manes.04G033500	ALB3	63 kDa inner membrane family protein	[3]
Manes.11G131900	ALB3	63 kDa inner membrane family protein	[3]
Manes.02G132500	APK1B,PK1B	protein kinase 1B	[3]
Manes.07G107900	APK1B,PK1B	protein kinase 1B	[3]
Manes.07G108400	APK1B,PK1B	protein kinase 1B	[3]
Manes.07G108500	APK1B,PK1B	protein kinase 1B	[3]
Manes.07G108700	APK1B,PK1B	protein kinase 1B	[3]
Manes.07G108800	APK1B,PK1B	protein kinase 1B	[3]
Manes.07G116800	APK1B,PK1B	protein kinase 1B	[3]
Manes.10G038200	APK1B,PK1B	protein kinase 1B	[3]
Manes.01G164200	PY,THIC	thiaminC	[3]
Manes.02G121700	PY,THIC	thiaminC	[3]
Manes.02G121100	ANTR1,PHT4;1	phosphate transporter 4;1	[3]
Manes.01G163500		zinc finger (C2H2 type) family protein	[3]
Manes.02G121000		zinc finger (C2H2 type) family protein	[3]
Manes.01G163200		Tetratricopeptide repeat (TPR)-like superfamily protein	[3]
Manes.02G120700		Tetratricopeptide repeat (TPR)-like superfamily protein	[3]
Manes.07G126800		Tetratricopeptide repeat (TPR)-like superfamily protein	[3]
Manes.10G016300		Tetratricopeptide repeat (TPR)-like superfamily protein	[3]
Manes.05G084800	PSBW	photosystem II reaction center W	[3]
Manes.08G135500	PSBW	photosystem II reaction center W	[3]
Manes.09G152100	PSBW	photosystem II reaction center W	[3]
Manes.02G089100	ATGSTF7,ATGSTF9,GLUTTR,GSTF9	glutathione S-transferase PHI 9	[3]
Manes.02G143300	ATGSTF7,ATGSTF9,GLUTTR,GSTF9	glutathione S-transferase PHI 9	[3]
Manes.01G133200		ATP synthase protein I -related	[3]
Manes.02G091200		ATP synthase protein I -related	[3]
Manes.12G033200	LSH3	Protein of unknown function (DUF640)	[3]
Manes.13G035100	LSH3	Protein of unknown function (DUF640)	[3]
Manes.01G019600		Ankyrin repeat family protein	[3]
Manes.05G136700		Ankyrin repeat family protein	[3]
Manes.01G206500	ATOFP16,OFP16	ovate family protein 16	[3]
Manes.05G078000	ATOFP16,OFP16	ovate family protein 16	[3]
Manes.12G074100	ARASP	ARABIDOPSIS SERIN PROTEASE	[3]
Manes.03G158300	IAA13	auxin-induced protein 13	[3]
Manes.01G157400		AT hook motif DNA-binding family protein	[3]
Manes.02G116300		AT hook motif DNA-binding family protein	[3]
Manes.05G127600		AT hook motif DNA-binding family protein	[3]
Manes.18G002000		AT hook motif DNA-binding family protein	[3]
Manes.16G027500	ATUBC24,PHO2,UBC24	phosphate 2	[3]
Manes.17G045600	ATUBC24,PHO2,UBC24	phosphate 2	[3]
Manes.16G031700		Un_annotated function	[3]
Manes.16G039600		Dof-type zinc finger DNA-binding family protein	[3]
Manes.17G068500		NAD(P)-binding Rossmann-fold superfamily protein	[3]
Manes.15G121000		Protein of unknown function, DUF642	[3]
Manes.17G069400		Protein of unknown function, DUF642	[3]
Manes.06G055000	ATHB-14,ATHB14,PHB,PHB-1D	Homeobox-leucine zipper family protein / lipid-binding START domain-containing protein	[3] [4]
Manes.14G122900	ATHB-14,ATHB14,PHB,PHB-1D	Homeobox-leucine zipper family protein / lipid-binding START domain-containing protein	[3]
Manes.17G013200		Un_annotated function	[3]
Manes.15G169800	GDCH	glycine decarboxylase complex H	[3]
Manes.09G060900		Leucine-rich repeat protein kinase family protein	[3]
Manes.04G013900	XTH32	xyloglucan endotransglucosylase/hydrolase 32	[3]
Manes.08G011900	XTH32	xyloglucan endotransglucosylase/hydrolase 32	[3]
Manes.09G064800	XTH32	xyloglucan endotransglucosylase/hydrolase 32	[3]
Manes.11G151500	XTH32	xyloglucan endotransglucosylase/hydrolase 32	[3]
Manes.09G068100		lysine decarboxylase family protein	[3]
Manes.08G088900		NAD(P)-binding Rossmann-fold superfamily protein	[3]
Manes.09G092700		NAD(P)-binding Rossmann-fold superfamily protein	[3]
Manes.09G094700	RLK	receptor lectin kinase	[3]
Manes.07G035900		Major facilitator superfamily protein	[3]
Manes.07G037900		Major facilitator superfamily protein	[3]
Manes.09G098100		Major facilitator superfamily protein	[3]
Manes.02G189600	ATWRKY33,WRKY33	WRKY DNA-binding protein 33	[3]
Manes.09G112700	ATWRKY33,WRKY33	WRKY DNA-binding protein 33	[3]
Manes.18G098700	ATWRKY33,WRKY33	WRKY DNA-binding protein 33	[3]
Manes.01G202400	YLS5	Class I glutamine amidotransferase-like superfamily protein	[3]
Manes.01G202500	YLS5	Class I glutamine amidotransferase-like superfamily protein	[3]
Manes.07G098900		Zinc finger (C3HC4-type RING finger) family protein	[3]
Manes.10G047300		Zinc finger (C3HC4-type RING finger) family protein	[3]
Manes.05G201000	SVR1	pseudouridine synthase family protein	[3]
Manes.09G095000	RCA	rubisco activase	[3]
Manes.10G027600	RCA	rubisco activase	[3]
Manes.07G135400	LAC5	laccase 5	[3]
Manes.07G135500	LAC5	laccase 5	[3]
Manes.08G052200	GPDHC1	6-phosphogluconate dehydrogenase family protein	[3]
Manes.09G019200	GPDHC1	6-phosphogluconate dehydrogenase family protein	[3]
Manes.11G001800	GPDHC1	6-phosphogluconate dehydrogenase family protein	[3]
Manes.08G052900		Glycosyltransferase family 61 protein	[3]
Manes.08G051700	NTRC	NADPH-dependent thioredoxin reductase C	[3]
Manes.09G020100	NTRC	NADPH-dependent thioredoxin reductase C	[3]
Manes.09G020200	NTRC	NADPH-dependent thioredoxin reductase C	[3]
Manes.09G020700		Integrase-type DNA-binding superfamily protein	[3]
Manes.08G048900		curculin-like (mannose-binding) lectin family protein / PAN domain-containing protein	[3]
Manes.09G025000		curculin-like (mannose-binding) lectin family protein / PAN domain-containing protein	[3]
Manes.15G107300		curculin-like (mannose-binding) lectin family protein / PAN domain-containing protein	[3]
Manes.08G046500		Rhodanese/Cell cycle control phosphatase superfamily protein	[3]
Manes.01G132000	LSH10	Protein of unknown function (DUF640)	[3]
Manes.02G090700	LSH10	Protein of unknown function (DUF640)	[3]
Manes.16G039700	LSH10	Protein of unknown function (DUF640)	[3]
Manes.17G055900	LSH10	Protein of unknown function (DUF640)	[3]
Manes.08G004900		Un_annotated function	[3]
Manes.17G058500		Un_annotated function	[3]
Manes.S042500		Un_annotated function	[3]
Manes.S042600		Un_annotated function	[3]
Manes.S042700		Un_annotated function	[3]
Manes.05G054800		Protein kinase superfamily protein	[3]
Manes.05G046500		Leucine-rich repeat protein kinase family protein	[3]
Manes.01G259500		Remorin family protein	[3]
Manes.01G038900	ATHB-7,ATHB7,HB-7	homeobox 7	[3]
Manes.01G242300	ATHB-7,ATHB7,HB-7	homeobox 7	[3]
Manes.05G018700	ATHB-7,ATHB7,HB-7	homeobox 7	[3]
Manes.01G239100	PSAP,PSI-P,PTAC8,TMP14	photosystem I P subunit	[3]
Manes.05G015700	PSAP,PSI-P,PTAC8,TMP14	photosystem I P subunit	[3]
Manes.02G193200		Un_annotated function	[3]
Manes.05G009600		Un_annotated function	[3]
Manes.17G060400		Un_annotated function	[3]
Manes.01G230000	ATWRKY23,WRKY23	WRKY DNA-binding protein 23	[3]
Manes.03G206400	ATWRKY23,WRKY23	WRKY DNA-binding protein 23	[3]
Manes.05G013500	ATWRKY23,WRKY23	WRKY DNA-binding protein 23	[3]
Manes.01G222600	HRE2	Integrase-type DNA-binding superfamily protein	[3]
Manes.06G122300	ATSWI3A,CHB1,SWI3A	SWITCH/sucrose nonfermenting 3A	[3]
Manes.14G048700	ATSWI3A,CHB1,SWI3A	SWITCH/sucrose nonfermenting 3A	[3]
Manes.05G071200	RKF3	receptor-like kinase in in flowers 3	[3]
Manes.08G124400	RKF3	receptor-like kinase in in flowers 3	[3]
Manes.15G116300	ATBET9,BET9	bromodomain and extraterminal domain protein 9	[3]
Manes.17G063000	ATBET10,BET10	bromodomain and extraterminal domain protein 10	[3]
Manes.12G006000		Tyrosine phosphatase family protein	[3]
Manes.13G005700		Tyrosine phosphatase family protein	[3]
Manes.02G081800	ATGSTF11,ATGSTF6,GSTF11	glutathione S-transferase F11	[3]
Manes.18G008600	ATGSTF11,ATGSTF6,GSTF11	glutathione S-transferase F11	[3]
Manes.13G001900	ATLCAT3,LCAT3	lecithin:cholesterol acyltransferase 3	[3]
Manes.10G127500		Disease resistance protein (TIR-NBS-LRR class) family	[3]
Manes.08G142400	ATLTL1,LTL1	Li-tolerant lipase 1	[3]
Manes.08G127100	ATCYSD1,CYSD1	cysteine synthase D1	[3]
Manes.08G127200	ATCYSD1,CYSD1	cysteine synthase D1	[3]
Manes.09G157300	ATCYSD1,CYSD1	cysteine synthase D1	[3]
Manes.08G117500		Phospholipid/glycerol acyltransferase family protein	[3]
Manes.03G199700		Protein phosphatase 2C family protein	[3]
Manes.15G009500		Protein phosphatase 2C family protein	[3]
Manes.03G212000		Pseudouridine synthase family protein	[3]
Manes.12G063200		Protein kinase superfamily protein	[3]
Manes.12G063300		Protein kinase superfamily protein	[3]
Manes.05G167800	ADA2A,ATADA2A,HAC10,HXA02,HXA2	homolog of yeast ADA2 2A	[3]
Manes.09G078400	ADA2A,ATADA2A,HAC10,HXA02,HXA2	homolog of yeast ADA2 2A	[3]
Manes.07G007600		Protein of unknown function, DUF642	[3]
Manes.10G139500		Protein of unknown function, DUF642	[3]
Manes.08G091700	LHCB4.2	light harvesting complex photosystem II	[3]
Manes.08G087800		Protein of unknown function (DUF740)	[3]
Manes.09G102200		Protein of unknown function (DUF740)	[3]
Manes.02G133200	ATMT-1,ATMT-K,MT2A	metallothionein 2A	[3]
Manes.08G079000	ATMT-1,ATMT-K,MT2A	metallothionein 2A	[3]
Manes.08G079100	ATMT-1,ATMT-K,MT2A	metallothionein 2A	[3]
Manes.08G079200	ATMT-1,ATMT-K,MT2A	metallothionein 2A	[3]
Manes.08G024600		RmlC-like cupins superfamily protein	[3]
Manes.10G061300		RmlC-like cupins superfamily protein	[3]
Manes.02G134700	ATCYS6,ATCYSB,CYSB	cystatin B	[3]
Manes.04G155400	ATCYS6,ATCYSB,CYSB	cystatin B	[3]
Manes.08G063200	ATCYS6,ATCYSB,CYSB	cystatin B	[3]
Manes.11G008700	ATCYS6,ATCYSB,CYSB	cystatin B	[3]
Manes.03G140500		Un_annotated function	[3]
Manes.15G060900		Un_annotated function	[3]
Manes.04G145900		Un_annotated function	[3]
Manes.11G015800		2-oxoglutarate-dependent dioxygenase family protein	[3]
Manes.03G104600		Un_annotated function	[3]
Manes.03G106300	ATERF-4,ATERF4,ERF4,RAP2.5	ethylene responsive element binding factor 4	[3]
Manes.17G048400	ATERF-4,ATERF4,ERF4,RAP2.5	ethylene responsive element binding factor 4	[3]
Manes.02G173600	ATHM4,ATM4,TRX-M4	thioredoxin M-type 4	[3]
Manes.03G111300	ATHM4,ATM4,TRX-M4	thioredoxin M-type 4	[3]
Manes.18G086200	ATHM4,ATM4,TRX-M4	thioredoxin M-type 4	[3]
Manes.S068600	ATHM4,ATM4,TRX-M4	thioredoxin M-type 4	[3]
Manes.04G129900	PSAH-1	photosystem I subunit H-1	[3]
Manes.11G037400		AMP-dependent synthetase and ligase family protein	[3]
Manes.06G027500	UGT88A1	UDP-glucosyl transferase 88A1	[3]
Manes.07G017200	UGT88A1	UDP-glucosyl transferase 88A1	[3]
Manes.10G133600	UGT88A1	UDP-glucosyl transferase 88A1	[3]
Manes.11G104400	UGT88A1	UDP-glucosyl transferase 88A1	[3]
Manes.14G020800	UGT88A1	UDP-glucosyl transferase 88A1	[3]
Manes.16G107400	UGT88A1	UDP-glucosyl transferase 88A1	[3]
Manes.18G104600	UGT88A1	UDP-glucosyl transferase 88A1	[3]
Manes.S036400	UGT88A1	UDP-glucosyl transferase 88A1	[3]
Manes.S075200	UGT88A1	UDP-glucosyl transferase 88A1	[3]
Manes.S111200	UGT88A1	UDP-glucosyl transferase 88A1	[3]
Manes.03G198400	ATL2,TL2	TOXICOS EN LEVADURA 2	[3]
Manes.15G010700	ATL2,TL2	TOXICOS EN LEVADURA 2	[3]
Manes.18G141700	ATL2,TL2	TOXICOS EN LEVADURA 2	[3]
Manes.03G199300	ATEBP,EBP,ERF72,RAP2.3	ethylene-responsive element binding protein	[3]
Manes.15G009900	ATEBP,EBP,ERF72,RAP2.3	ethylene-responsive element binding protein	[3]
Manes.03G204200		Adenine nucleotide alpha hydrolases-like superfamily protein	[3]
Manes.15G005000		Adenine nucleotide alpha hydrolases-like superfamily protein	[3]
Manes.06G004800		Un_annotated function	[3]
Manes.14G169200	BGLU44	B-S glucosidase 44	[3]
Manes.12G152500		Amino acid kinase family protein	[3]
Manes.04G162100		Eukaryotic aspartyl protease family protein	[3]
Manes.11G000700		Eukaryotic aspartyl protease family protein	[3]
Manes.03G124200	ATPAP18,PAP18	purple acid phosphatase 18	[3]
Manes.06G162400		ABC-2 type transporter family protein	[3]
Manes.09G019600		ABC-2 type transporter family protein	[3]
Manes.14G004100		ABC-2 type transporter family protein	[3]
Manes.16G007900		MATE efflux family protein	[3]
Manes.17G038300		MATE efflux family protein	[3]
Manes.17G038400		MATE efflux family protein	[3]
Manes.03G173800		Plant protein of unknown function (DUF828) with plant pleckstrin homology-like region	[3]
Manes.05G080600		Plant protein of unknown function (DUF828) with plant pleckstrin homology-like region	[3]
Manes.08G165500		Plant protein of unknown function (DUF828) with plant pleckstrin homology-like region	[3]
Manes.15G032400		Plant protein of unknown function (DUF828) with plant pleckstrin homology-like region	[3]
Manes.16G072600		Plant protein of unknown function (DUF828) with plant pleckstrin homology-like region	[3]
Manes.03G164200	ATMYB15,ATY19,MYB15	myb domain protein 15	[3]
Manes.08G138700	ATMYB15,ATY19,MYB15	myb domain protein 15	[3]
Manes.09G148500	ATMYB15,ATY19,MYB15	myb domain protein 15	[3]
Manes.12G032200	ATMYB15,ATY19,MYB15	myb domain protein 15	[3]
Manes.12G085600	ATMYB15,ATY19,MYB15	myb domain protein 15	[3]
Manes.15G040700	ATMYB15,ATY19,MYB15	myb domain protein 15	[3]
Manes.S062500	ATMYB15,ATY19,MYB15	myb domain protein 15	[3]
Manes.03G185800		alpha/beta-Hydrolases superfamily protein	[3]
Manes.03G185700	RNR2,RNR2A	ribonucleotide reductase 2A	[3]
Manes.17G004600	HGL1	heteroglycan glucosidase 1	[3]
Manes.16G070800	HCF101	ATP binding	[3]
Manes.12G047700		Un_annotated function	[3]
Manes.13G049800		Un_annotated function	[3]
Manes.06G074300		Protein of unknown function, DUF617	[3]
Manes.14G096000		Protein of unknown function, DUF617	[3]
Manes.16G091900	ATPRX Q	Thioredoxin superfamily protein	[3]
Manes.09G187300	CCL	CCR-like	[3]
Manes.11G083600	MUB4	membrane-anchored ubiquitin-fold protein 4 precursor	[3]
Manes.17G103900		Cupredoxin superfamily protein	[3]
Manes.15G151700		beta-1,4-N-acetylglucosaminyltransferase family protein	[3]
Manes.17G111300		beta-1,4-N-acetylglucosaminyltransferase family protein	[3]
Manes.17G119600	GATL10	galacturonosyltransferase-like 10	[3]
Manes.16G095600		Putative membrane lipoprotein	[3]
Manes.09G160100	ATLOX2,LOX2	lipoxygenase 2	[3]
Manes.10G148900	ATLOX2,LOX2	lipoxygenase 2	[3]
Manes.04G017800		Putative membrane lipoprotein	[3]
Manes.04G068200	ATEXLA1,ATEXPL1,ATHEXP BETA 2.1,EXLA1,EXPL1	expansin-like A1	[3]
Manes.10G030500		ENTH/VHS family protein	[3]
Manes.11G131000		ENTH/VHS family protein	[3]
Manes.14G138500		Protein kinase superfamily protein with octicosapeptide/Phox/Bem1p domain	[3]
Manes.01G163700		Un_annotated function	[3]
Manes.02G121300		Un_annotated function	[3]
Manes.14G132200		DnaJ/Hsp40 cysteine-rich domain superfamily protein	[3]
Manes.16G121200		DnaJ/Hsp40 cysteine-rich domain superfamily protein	[3]
Manes.18G052700		DnaJ/Hsp40 cysteine-rich domain superfamily protein	[3]
Manes.01G200000	CYP94B3	cytochrome P450, family 94, subfamily B, polypeptide 3	[3]
Manes.06G118700	CYP94B3	cytochrome P450, family 94, subfamily B, polypeptide 3	[3]
Manes.14G051800	CYP94B3	cytochrome P450, family 94, subfamily B, polypeptide 3	[3]
Manes.S053300	CYP94B3	cytochrome P450, family 94, subfamily B, polypeptide 3	[3]
Manes.10G066400	ATCXE12,CXE12	alpha/beta-Hydrolases superfamily protein	[3]
Manes.12G118600	ATMYB84,MYB84,RAX3	myb domain protein 84	[3]
Manes.13G107900	ATMYB84,MYB84,RAX3	myb domain protein 84	[3]
Manes.12G095300	OBP1	OBF binding protein 1	[3]
Manes.13G130300	OBP1	OBF binding protein 1	[3]
Manes.05G065500	AtIDD2,IDD2	indeterminate(ID)-domain 2	[3]
Manes.08G099700	AtIDD2,IDD2	indeterminate(ID)-domain 2	[3]
Manes.08G119600	AtIDD2,IDD2	indeterminate(ID)-domain 2	[3]
Manes.13G132700	OEC33,PSBO-2,PSBO2	photosystem II subunit O-2	[3]
Manes.12G097300	ATCOR413-PM2,COR413-PM2	cold-regulated 413-plasma membrane 2	[3]
Manes.13G132500	ATCOR413-PM2,COR413-PM2	cold-regulated 413-plasma membrane 2	[3]
Manes.17G097300	ATCOR413-PM2,COR413-PM2	cold-regulated 413-plasma membrane 2	[3]
Manes.01G138900	BCS1	cytochrome BC1 synthesis	[3]
Manes.01G145200	BCS1	cytochrome BC1 synthesis	[3]
Manes.11G084300	BCS1	cytochrome BC1 synthesis	[3]
Manes.11G085100	BCS1	cytochrome BC1 synthesis	[3]
Manes.01G141300	ATTRX H1,ATTRX1,TRX1	thioredoxin H-type 1	[3]
Manes.05G153800	ATTRX H1,ATTRX1,TRX1	thioredoxin H-type 1	[3]
Manes.11G039300	ATTRX H1,ATTRX1,TRX1	thioredoxin H-type 1	[3]
Manes.11G039600	ATTRX H1,ATTRX1,TRX1	thioredoxin H-type 1	[3]
Manes.11G039700	ATTRX H1,ATTRX1,TRX1	thioredoxin H-type 1	[3]
Manes.11G040100	ATTRX H1,ATTRX1,TRX1	thioredoxin H-type 1	[3]
Manes.11G040200	ATTRX H1,ATTRX1,TRX1	thioredoxin H-type 1	[3]
Manes.11G040500	ATTRX H1,ATTRX1,TRX1	thioredoxin H-type 1	[3]
Manes.12G037300	ATTRX H1,ATTRX1,TRX1	thioredoxin H-type 1	[3]
Manes.18G022100	ATTRX H1,ATTRX1,TRX1	thioredoxin H-type 1	[3]
Manes.08G097200		SEC14 cytosolic factor family protein / phosphoglyceride transfer family protein	[3]
Manes.09G112200		SEC14 cytosolic factor family protein / phosphoglyceride transfer family protein	[3]
Manes.09G108800	ATBAG4,BAG4	BCL-2-associated athanogene 4	[3]
Manes.18G141400	ATBAG4,BAG4	BCL-2-associated athanogene 4	[3]
Manes.06G162000		Zinc finger (CCCH-type) family protein / RNA recognition motif (RRM)-containing protein	[3]
Manes.11G101600		Zinc finger (CCCH-type) family protein / RNA recognition motif (RRM)-containing protein	[3]
Manes.14G004600		Zinc finger (CCCH-type) family protein / RNA recognition motif (RRM)-containing protein	[3]
Manes.08G012400		Pectin lyase-like superfamily protein	[3]
Manes.09G062700		Pectin lyase-like superfamily protein	[3]
Manes.03G063500		Concanavalin A-like lectin protein kinase family protein	[3]
Manes.08G004800		Concanavalin A-like lectin protein kinase family protein	[3]
Manes.08G078700		Major facilitator superfamily protein	[3]
Manes.08G078800		Major facilitator superfamily protein	[3]
Manes.09G097800		Major facilitator superfamily protein	[3]
Manes.09G097900		Major facilitator superfamily protein	[3]
Manes.07G012900		Un_annotated function	[3]
Manes.01G202100	TRP3,TSA1	tryptophan synthase alpha chain	[3]
Manes.05G084000	TRP3,TSA1	tryptophan synthase alpha chain	[3]
Manes.04G021200	PIP2;5,PIP2D	plasma membrane intrinsic protein 2;5	[3]
Manes.04G078900	PIP2;5,PIP2D	plasma membrane intrinsic protein 2;5	[3]
Manes.07G100500	PIP2;5,PIP2D	plasma membrane intrinsic protein 2;5	[3]
Manes.10G046200	PIP2;5,PIP2D	plasma membrane intrinsic protein 2;5	[3]
Manes.03G070500	PLA IIIA,PLP7	patatin-like protein 6	[3]
Manes.07G101200	PLA IIIA,PLP7	patatin-like protein 6	[3]
Manes.10G045300	PLA IIIA,PLP7	patatin-like protein 6	[3]
Manes.07G116900		Calcium-dependent lipid-binding (CaLB domain) family protein	[3]
Manes.07G124800	SBPASE	sedoheptulose-bisphosphatase	[3]
Manes.10G018100	SBPASE	sedoheptulose-bisphosphatase	[3]
Manes.07G142400	ATWRKY70,WRKY70	WRKY DNA-binding protein 70	[3]
Manes.08G170600	ATWRKY70,WRKY70	WRKY DNA-binding protein 70	[3]
Manes.09G016300	ATWRKY70,WRKY70	WRKY DNA-binding protein 70	[3]
Manes.09G123700	ATWRKY70,WRKY70	WRKY DNA-binding protein 70	[3]
Manes.10G002200	ATWRKY70,WRKY70	WRKY DNA-binding protein 70	[3]
Manes.09G073800	ACSF,CHL27,CRD1	dicarboxylate diiron protein, putative (Crd1)	[3]
Manes.01G023500		Calcium-dependent phosphotriesterase superfamily protein	[3]
Manes.01G023600		Calcium-dependent phosphotriesterase superfamily protein	[3]
Manes.06G076800		Calcium-dependent phosphotriesterase superfamily protein	[3]
Manes.09G006700		Calcium-dependent phosphotriesterase superfamily protein	[3]
Manes.03G071500	OTP84	Tetratricopeptide repeat (TPR)-like superfamily protein	[3]
Manes.16G030800	OTP84	Tetratricopeptide repeat (TPR)-like superfamily protein	[3]
Manes.07G007900		Un_annotated function	[3]
Manes.08G050800		Un_annotated function	[3]
Manes.09G021600		Un_annotated function	[3]
Manes.10G139300		Un_annotated function	[3]
Manes.08G049500	ATCPK32,CDPK32,CPK32	calcium-dependent protein kinase 32	[3]
Manes.09G024500	ATCPK32,CDPK32,CPK32	calcium-dependent protein kinase 32	[3]
Manes.09G039600		RNI-like superfamily protein	[3]
Manes.02G085400	GAUT15	galacturonosyltransferase 15	[3] [4]
Manes.01G131100		Eukaryotic aspartyl protease family protein	[3]
Manes.02G089600		Eukaryotic aspartyl protease family protein	[3]
Manes.04G049100		Protein kinase superfamily protein	[3]
Manes.03G108000	GUN4	enzyme binding;tetrapyrrole binding	[3]
Manes.11G120400	GUN4	enzyme binding;tetrapyrrole binding	[3]
Manes.01G275100	ADL1E,ADL4,ADLP2,DL1E,DRP1E,EDR3	DYNAMIN-like 1E	[3]
Manes.05G059400	ADL1E,ADL4,ADLP2,DL1E,DRP1E,EDR3	DYNAMIN-like 1E	[3]
Manes.17G017500	ADL1E,ADL4,ADLP2,DL1E,DRP1E,EDR3	DYNAMIN-like 1E	[3]
Manes.01G248100		Protein of unknown function (DUF3133)	[3]
Manes.02G012300		Protein of unknown function (DUF3133)	[3]
Manes.01G234900		Pyridoxal phosphate (PLP)-dependent transferases superfamily protein	[3]
Manes.05G009200		Pyridoxal phosphate (PLP)-dependent transferases superfamily protein	[3]
Manes.03G212400	PGP21	P-glycoprotein 21	[3]
Manes.01G232600		Protein phosphatase 2C family protein	[3]
Manes.05G011300		Protein phosphatase 2C family protein	[3]
Manes.01G215500	APG3	Peptide chain release factor 1	[3]
Manes.05G076500	CSP41A	chloroplast stem-loop binding protein of 41 kDa	[3]
Manes.14G146500	CSP41A	chloroplast stem-loop binding protein of 41 kDa	[3]
Manes.01G254200		fringe-related protein	[3]
Manes.05G031500		fringe-related protein	[3]
Manes.01G250100		Un_annotated function	[3]
Manes.05G026900		Un_annotated function	[3]
Manes.01G221800	AtGH9B13,GH9B13	glycosyl hydrolase 9B13	[3]
Manes.01G220800		Protein of unknown function, DUF538	[3]
Manes.04G154500		Un_annotated function	[3]
Manes.11G009500		Un_annotated function	[3]
Manes.05G175500		Protein kinase superfamily protein	[3]
Manes.09G029300		Protein kinase superfamily protein	[3]
Manes.12G103900		Protein kinase superfamily protein	[3]
Manes.13G123000		Protein kinase superfamily protein	[3]
Manes.18G039400		Protein kinase superfamily protein	[3]
Manes.12G076800	XTH9	xyloglucan endotransglucosylase/hydrolase 9	[3]
Manes.12G079200		S-locus lectin protein kinase family protein	[3]
Manes.13G073600		S-locus lectin protein kinase family protein	[3]
Manes.13G076300		S-locus lectin protein kinase family protein	[3]
Manes.16G017600		S-locus lectin protein kinase family protein	[3]
Manes.14G016000	PETC,PGR1	photosynthetic electron transfer C	[3]
Manes.S080400	PETC,PGR1	photosynthetic electron transfer C	[3]
Manes.16G017000	PSBQ,PSBQ-2,PSII-Q	photosystem II subunit Q-2	[3]
Manes.18G051700	BP,BP1,KNAT1	KNOTTED-like from Arabidopsis thaliana	[3] [4]
Manes.02G150200		Leucine-rich repeat receptor-like protein kinase family protein	[3]
Manes.02G150400		Leucine-rich repeat receptor-like protein kinase family protein	[3]
Manes.02G153100		Leucine-rich repeat receptor-like protein kinase family protein	[3]
Manes.03G125400		Leucine-rich repeat receptor-like protein kinase family protein	[3]
Manes.03G125500		Leucine-rich repeat receptor-like protein kinase family protein	[3]
Manes.03G125900		Leucine-rich repeat receptor-like protein kinase family protein	[3]
Manes.03G126000		Leucine-rich repeat receptor-like protein kinase family protein	[3]
Manes.03G126200		Leucine-rich repeat receptor-like protein kinase family protein	[3]
Manes.03G126400		Leucine-rich repeat receptor-like protein kinase family protein	[3]
Manes.05G094900		Leucine-rich repeat receptor-like protein kinase family protein	[3]
Manes.06G012500		Leucine-rich repeat receptor-like protein kinase family protein	[3]
Manes.07G047800		Leucine-rich repeat receptor-like protein kinase family protein	[3]
Manes.10G082700		Leucine-rich repeat receptor-like protein kinase family protein	[3]
Manes.10G083000		Leucine-rich repeat receptor-like protein kinase family protein	[3]
Manes.11G118000		Leucine-rich repeat receptor-like protein kinase family protein	[3]
Manes.11G118800		Leucine-rich repeat receptor-like protein kinase family protein	[3]
Manes.11G119000		Leucine-rich repeat receptor-like protein kinase family protein	[3]
Manes.11G119100		Leucine-rich repeat receptor-like protein kinase family protein	[3]
Manes.14G036600		Leucine-rich repeat receptor-like protein kinase family protein	[3]
Manes.02G150900	EXO	Phosphate-responsive 1 family protein	[3]
Manes.02G151000	EXO	Phosphate-responsive 1 family protein	[3]
Manes.02G151100	EXO	Phosphate-responsive 1 family protein	[3]
Manes.02G151200	EXO	Phosphate-responsive 1 family protein	[3]
Manes.02G151300	EXO	Phosphate-responsive 1 family protein	[3]
Manes.18G065800	EXO	Phosphate-responsive 1 family protein	[3]
Manes.18G064300	APX4,TL29	ascorbate peroxidase 4	[3]
Manes.02G194100	CINV2	cytosolic invertase 2	[3]
Manes.05G021300	CINV2	cytosolic invertase 2	[3]
Manes.18G103000	CINV2	cytosolic invertase 2	[3]
Manes.10G062600	ATGIP1,GIP1	AtGCP3 interacting protein 1	[3]
Manes.15G024800	ATGIP1,GIP1	AtGCP3 interacting protein 1	[3]
Manes.01G074400	AtMYB42,MYB42	myb domain protein 42	[3]
Manes.02G034300	AtMYB42,MYB42	myb domain protein 42	[3]
Manes.06G136500	AtMYB42,MYB42	myb domain protein 42	[3]
Manes.14G034400	AtMYB42,MYB42	myb domain protein 42	[3]
Manes.02G037400		Bifunctional inhibitor/lipid-transfer protein/seed storage 2S albumin superfamily protein	[3]
Manes.12G055600	PSAL	photosystem I subunit l	[3]
Manes.15G051900	PTAC5	plastid transcriptionally active 5	[3]
Manes.03G144800	J20	DNAJ-like 20	[3]
Manes.12G049000	J20	DNAJ-like 20	[3]
Manes.12G049100	J20	DNAJ-like 20	[3]
Manes.12G137900	J20	DNAJ-like 20	[3]
Manes.13G050600	J20	DNAJ-like 20	[3]
Manes.13G050700	J20	DNAJ-like 20	[3]
Manes.13G050800	J20	DNAJ-like 20	[3]
Manes.14G167400	J20	DNAJ-like 20	[3]
Manes.15G056300	J20	DNAJ-like 20	[3]
Manes.15G130200		Polyketide cyclase/dehydrase and lipid transport superfamily protein	[3]
Manes.09G155000	ATTCX2,TCX2	TESMIN/TSO1-like CXC 2	[3]
Manes.15G031500	ATTCX2,TCX2	TESMIN/TSO1-like CXC 2	[3]
Manes.03G074400	FAR1	FRS (FAR1 Related Sequences) transcription factor family	[3]
Manes.08G069300	FAR1	FRS (FAR1 Related Sequences) transcription factor family	[3]
Manes.01G120400		Nodulin MtN3 family protein	[3]
Manes.03G197300		Nodulin MtN3 family protein	[3]
Manes.08G116200		Nodulin MtN3 family protein	[3]
Manes.08G116300		Nodulin MtN3 family protein	[3]
Manes.09G172000		Nodulin MtN3 family protein	[3]
Manes.15G011300		Nodulin MtN3 family protein	[3]
Manes.01G084100		2-oxoglutarate (2OG) and Fe(II)-dependent oxygenase superfamily protein	[3]
Manes.01G086100	PLA-I{beta]2	alpha/beta-Hydrolases superfamily protein	[3]
Manes.02G043200	PLA-I{beta]2	alpha/beta-Hydrolases superfamily protein	[3]
Manes.02G006200	BAM3,BMY8,CT-BMY	chloroplast beta-amylase	[3]
Manes.15G171200	BAM3,BMY8,CT-BMY	chloroplast beta-amylase	[3]
Manes.01G085400	ATERF-1,ERF-1	ethylene responsive element binding factor 1	[3]
Manes.06G131100	ATERF-1,ERF-1	ethylene responsive element binding factor 1	[3]
Manes.02G107600		damaged DNA binding;exodeoxyribonuclease IIIs	[3]
Manes.01G129900	AT-HSFA4A,HSF A4A	heat shock transcription factor A4A	[3]
Manes.02G087400	AT-HSFA4A,HSF A4A	heat shock transcription factor A4A	[3]
Manes.17G060600	AT-HSFA4A,HSF A4A	heat shock transcription factor A4A	[3]
Manes.S044100	AT-HSFA4A,HSF A4A	heat shock transcription factor A4A	[3]
Manes.16G044000	ATNLM2,NIP1;2,NLM2	NOD26-like intrinsic protein 1;2	[3]
Manes.17G061100	ATNLM2,NIP1;2,NLM2	NOD26-like intrinsic protein 1;2	[3]
Manes.14G111300		Glycosyl hydrolase family protein with chitinase insertion domain	[3]
Manes.14G111400		Glycosyl hydrolase family protein with chitinase insertion domain	[3]
Manes.14G141000		Glycosyl hydrolase family protein with chitinase insertion domain	[3]
Manes.16G127400		Glycosyl hydrolase family protein with chitinase insertion domain	[3]
Manes.03G072700		Domain of unknown function (DUF23)	[3]
Manes.16G059900		Domain of unknown function (DUF23)	[3]
Manes.03G066700		Subtilase family protein	[3]
Manes.16G063000		Subtilase family protein	[3]
Manes.16G022700		glycine-rich protein	[3]
Manes.01G073800		Leucine-rich repeat protein kinase family protein	[3]
Manes.02G033600		Leucine-rich repeat protein kinase family protein	[3]
Manes.01G067000		MATE efflux family protein	[3]
Manes.02G027800		MATE efflux family protein	[3]
Manes.06G143600		MATE efflux family protein	[3]
Manes.14G029100		MATE efflux family protein	[3]
Manes.01G047200	ATWRKY53,WRKY53	WRKY family transcription factor	[3]
Manes.01G253400	ATWRKY53,WRKY53	WRKY family transcription factor	[3]
Manes.05G030900	ATWRKY53,WRKY53	WRKY family transcription factor	[3]
Manes.02G003300		Un_annotated function	[3]
Manes.01G039400		Protein of unknown function, DUF538	[3]
Manes.16G038600		Protein of unknown function, DUF538	[3]
Manes.02G144500	CER2,VC-2,VC2	HXXXD-type acyl-transferase family protein	[3]
Manes.02G116400		Histidine kinase-, DNA gyrase B-, and HSP90-like ATPase family protein	[3]
Manes.12G007200		Histidine kinase-, DNA gyrase B-, and HSP90-like ATPase family protein	[3]
Manes.12G073200		Histidine kinase-, DNA gyrase B-, and HSP90-like ATPase family protein	[3]
Manes.14G048300		Histidine kinase-, DNA gyrase B-, and HSP90-like ATPase family protein	[3]
Manes.15G186400	PGP2	P-glycoprotein 2	[3]
Manes.03G118300		Calcium-binding EF-hand family protein	[3]
Manes.12G079300		Calcium-binding EF-hand family protein	[3]
Manes.15G080700		Calcium-binding EF-hand family protein	[3]
Manes.15G081100		Calcium-binding EF-hand family protein	[3]
Manes.S039500		Calcium-binding EF-hand family protein	[3]
Manes.12G083000		Un_annotated function	[3]
Manes.13G151600		Un_annotated function	[3]
Manes.13G147700	ATEXPB3,ATHEXP BETA 1.6,EXPB3	expansin B3	[3]
Manes.11G128100		Un_annotated function	[3]
Manes.S045500		Un_annotated function	[3]
Manes.03G023400	ARAC7,ATRAC7,ATROP9,RAC7,ROP9	RHO-related protein from plants 9	[3]
Manes.16G113500	ARAC7,ATRAC7,ATROP9,RAC7,ROP9	RHO-related protein from plants 9	[3]
Manes.03G024100	emb2726	elongation factor Ts family protein	[3]
Manes.16G112600	emb2726	elongation factor Ts family protein	[3]
Manes.03G023800	IAA27,PAP2	phytochrome-associated protein 2	[3]
Manes.04G131300	IAA27,PAP2	phytochrome-associated protein 2	[3]
Manes.11G036800	IAA27,PAP2	phytochrome-associated protein 2	[3]
Manes.03G028700		Leucine-rich repeat (LRR) family protein	[3]
Manes.16G107000		Leucine-rich repeat (LRR) family protein	[3]
Manes.16G101200		CRS1 / YhbY (CRM) domain-containing protein	[3]
Manes.05G139400	ATR4,CYP83B1,RED1,RNT1,SUR2	cytochrome P450, family 83, subfamily B, polypeptide 1	[3]
Manes.05G139500	ATR4,CYP83B1,RED1,RNT1,SUR2	cytochrome P450, family 83, subfamily B, polypeptide 1	[3]
Manes.05G139600	ATR4,CYP83B1,RED1,RNT1,SUR2	cytochrome P450, family 83, subfamily B, polypeptide 1	[3]
Manes.05G139700	ATR4,CYP83B1,RED1,RNT1,SUR2	cytochrome P450, family 83, subfamily B, polypeptide 1	[3]
Manes.05G140000	ATR4,CYP83B1,RED1,RNT1,SUR2	cytochrome P450, family 83, subfamily B, polypeptide 1	[3]
Manes.05G140100	ATR4,CYP83B1,RED1,RNT1,SUR2	cytochrome P450, family 83, subfamily B, polypeptide 1	[3]
Manes.05G150000	ATR4,CYP83B1,RED1,RNT1,SUR2	cytochrome P450, family 83, subfamily B, polypeptide 1	[3]
Manes.05G150400	ATR4,CYP83B1,RED1,RNT1,SUR2	cytochrome P450, family 83, subfamily B, polypeptide 1	[3]
Manes.05G150500	ATR4,CYP83B1,RED1,RNT1,SUR2	cytochrome P450, family 83, subfamily B, polypeptide 1	[3]
Manes.05G150700	ATR4,CYP83B1,RED1,RNT1,SUR2	cytochrome P450, family 83, subfamily B, polypeptide 1	[3]
Manes.05G150900	ATR4,CYP83B1,RED1,RNT1,SUR2	cytochrome P450, family 83, subfamily B, polypeptide 1	[3]
Manes.05G151100	ATR4,CYP83B1,RED1,RNT1,SUR2	cytochrome P450, family 83, subfamily B, polypeptide 1	[3]
Manes.12G143900	ATR4,CYP83B1,RED1,RNT1,SUR2	cytochrome P450, family 83, subfamily B, polypeptide 1	[3]
Manes.12G144000	ATR4,CYP83B1,RED1,RNT1,SUR2	cytochrome P450, family 83, subfamily B, polypeptide 1	[3]
Manes.S058500	ATR4,CYP83B1,RED1,RNT1,SUR2	cytochrome P450, family 83, subfamily B, polypeptide 1	[3]
Manes.03G007100	MGD1,MGDA	monogalactosyl diacylglycerol synthase 1	[3]
Manes.16G131900	MGD1,MGDA	monogalactosyl diacylglycerol synthase 1	[3]
Manes.01G045700	ATWRKY18,WRKY18	WRKY DNA-binding protein 18	[3]
Manes.03G013800		Protein kinase superfamily protein	[3]
Manes.04G112200		Protein kinase superfamily protein	[3]
Manes.16G122800		Protein kinase superfamily protein	[3]
Manes.01G065000	ATMYB3R-1,ATMYB3R1,MYB3R-1,MYB3R1,PC-MYB1	Homeodomain-like protein	[3]
Manes.05G038200	ATMYB3R-1,ATMYB3R1,MYB3R-1,MYB3R1,PC-MYB1	Homeodomain-like protein	[3]
Manes.07G099800	ATMYB3R-1,ATMYB3R1,MYB3R-1,MYB3R1,PC-MYB1	Homeodomain-like protein	[3]
Manes.08G094400		Thiamine pyrophosphate dependent pyruvate decarboxylase family protein	[3]
Manes.09G106300		Thiamine pyrophosphate dependent pyruvate decarboxylase family protein	[3]
Manes.16G036400		Thiamine pyrophosphate dependent pyruvate decarboxylase family protein	[3]
Manes.03G054300	ATPME44,PME44	pectin methylesterase 44	[3]
Manes.16G089100	ATPME44,PME44	pectin methylesterase 44	[3]
Manes.05G169600	ADR1-L1	ADR1-like 1	[3]
Manes.01G089600	DHS2	3-deoxy-d-arabino-heptulosonate 7-phosphate synthase	[3]
Manes.02G045700	DHS2	3-deoxy-d-arabino-heptulosonate 7-phosphate synthase	[3]
Manes.05G177400	CYCD3,CYCD3;1	CYCLIN D3;1	[3]
Manes.07G076800	CYCD3,CYCD3;1	CYCLIN D3;1	[3] [4]
Manes.18G041600	CYCD3,CYCD3;1	CYCLIN D3;1	[3]
Manes.S050700	CYCD3,CYCD3;1	CYCLIN D3;1	[3]
Manes.04G083000	ADC2,ATADC2,SPE2	arginine decarboxylase 2	[3]
Manes.11G081600	ADC2,ATADC2,SPE2	arginine decarboxylase 2	[3]
Manes.11G094100	ARAC3,ATROP6,RAC3,RHO1PS,ROP6	RAC-like 3	[3]
Manes.18G011800	ARAC3,ATROP6,RAC3,RHO1PS,ROP6	RAC-like 3	[3]
Manes.S090400	ARAC3,ATROP6,RAC3,RHO1PS,ROP6	RAC-like 3	[3]
Manes.01G153000		Regulator of Vps4 activity in the MVB pathway protein	[3]
Manes.02G092200	ATPBRP,PBRP	plant-specific TFIIB-related protein	[3]
Manes.05G163800	HOS3-1	GNS1/SUR4 membrane protein family	[3]
Manes.12G098900	HOS3-1	GNS1/SUR4 membrane protein family	[3]
Manes.13G135800	HOS3-1	GNS1/SUR4 membrane protein family	[3]
Manes.02G122700	MEE59	maternal effect embryo arrest 59	[3]
Manes.13G117600	MEE59	maternal effect embryo arrest 59	[3]
Manes.05G184000	ANT,CKC,CKC1,DRG	Integrase-type DNA-binding superfamily protein	[3] [4]
Manes.12G117800	ANT,CKC,CKC1,DRG	Integrase-type DNA-binding superfamily protein	[3]
Manes.13G108800	ANT,CKC,CKC1,DRG	Integrase-type DNA-binding superfamily protein	[3]
Manes.18G050000	ANT,CKC,CKC1,DRG	Integrase-type DNA-binding superfamily protein	[3] [4]
Manes.12G120100	PCK1,PEPCK	phosphoenolpyruvate carboxykinase 1	[3]
Manes.13G105000	PCK1,PEPCK	phosphoenolpyruvate carboxykinase 1	[3]
Manes.18G054700	PCK1,PEPCK	phosphoenolpyruvate carboxykinase 1	[3]
Manes.12G121800	SHM1,SHMT1,STM	serine transhydroxymethyltransferase 1	[3]
Manes.13G103800	SHM1,SHMT1,STM	serine transhydroxymethyltransferase 1	[3]
Manes.15G113100	pde191	Mitochondrial transcription termination factor family protein	[3]
Manes.15G113800	ATEXP20,ATEXPA20,ATHEXP ALPHA 1.23,EXP20,EXPA20	expansin A20	[3]
Manes.01G143000	FBA2	fructose-bisphosphate aldolase 2	[3]
Manes.01G143100	FBA2	fructose-bisphosphate aldolase 2	[3]
Manes.02G101600	FBA2	fructose-bisphosphate aldolase 2	[3]
Manes.11G082200	FBA2	fructose-bisphosphate aldolase 2	[3]
Manes.02G206300	ATCAD9,CAD9	cinnamyl alcohol dehydrogenase 9	[3]
Manes.05G144200	ATCAD9,CAD9	cinnamyl alcohol dehydrogenase 9	[3]
Manes.12G122600	ATCAD9,CAD9	cinnamyl alcohol dehydrogenase 9	[3]
Manes.12G149800	ATCAD9,CAD9	cinnamyl alcohol dehydrogenase 9	[3]
Manes.13G081900	ATCAD9,CAD9	cinnamyl alcohol dehydrogenase 9	[3]
Manes.13G089300	GGT1	gamma-glutamyl transpeptidase 1	[3]
Manes.03G074500		VQ motif-containing protein	[3]
Manes.S089300		VQ motif-containing protein	[3]
Manes.12G134500		Un_annotated function	[3]
Manes.13G075600		Un_annotated function	[3]
Manes.13G095700	DHS1	3-deoxy-D-arabino-heptulosonate 7-phosphate synthase 1	[3]
Manes.08G089100		HXXXD-type acyl-transferase family protein	[3]
Manes.09G102800		HXXXD-type acyl-transferase family protein	[3]
Manes.08G092900		Homeodomain-like superfamily protein	[3]
Manes.09G106100		Homeodomain-like superfamily protein	[3]
Manes.09G103800	TAAC	thylakoid ATP/ADP carrier	[3]
Manes.09G123000	STN8	Protein kinase superfamily protein	[3]
Manes.08G081300		Un_annotated function	[3]
Manes.04G027400	APRR7,PRR7	pseudo-response regulator 7	[3]
Manes.07G105100	APRR7,PRR7	pseudo-response regulator 7	[3]
Manes.08G001600	APRR7,PRR7	pseudo-response regulator 7	[3]
Manes.09G066300		Heavy metal transport/detoxification superfamily protein	[3]
Manes.07G000300	PTL	Duplicated homeodomain-like superfamily protein	[3] [4]
Manes.08G021500	PTL	Duplicated homeodomain-like superfamily protein	[3] [4]
Manes.10G055600	PTL	Duplicated homeodomain-like superfamily protein	[3] [4]
Manes.08G020700	AT-HSFA3,HSFA3	heat shock transcription factor A3	[3]
Manes.09G060600	AT-HSFA3,HSFA3	heat shock transcription factor A3	[3]
Manes.10G003500		Un_annotated function	[3]
Manes.07G140000		Un_annotated function	[3]
Manes.01G057600		FAD/NAD(P)-binding oxidoreductase family protein	[3]
Manes.10G015700		FAD/NAD(P)-binding oxidoreductase family protein	[3]
Manes.12G149600		FAD/NAD(P)-binding oxidoreductase family protein	[3]
Manes.14G118900		FAD/NAD(P)-binding oxidoreductase family protein	[3]
Manes.S032700		FAD/NAD(P)-binding oxidoreductase family protein	[3]
Manes.S086900		FAD/NAD(P)-binding oxidoreductase family protein	[3]
Manes.07G122800	ATROPGEF5,ROPGEF5	ROP guanine nucleotide exchange factor 5	[3]
Manes.10G021000	ATROPGEF5,ROPGEF5	ROP guanine nucleotide exchange factor 5	[3]
Manes.07G118600	LBD33	LOB domain-containing protein 33	[3]
Manes.10G027400	LBD33	LOB domain-containing protein 33	[3]
Manes.03G089700	ATPA2,PA2	peroxidase 2	[3]
Manes.08G043700	ATPA2,PA2	peroxidase 2	[3]
Manes.15G104200	ATPA2,PA2	peroxidase 2	[3]
Manes.15G104300	ATPA2,PA2	peroxidase 2	[3]
Manes.11G111000	scpl35	serine carboxypeptidase-like 35	[3]
Manes.02G156100	AST68,SULTR2;1	slufate transporter 2;1	[3]
Manes.12G138100	AST68,SULTR2;1	slufate transporter 2;1	[3]
Manes.18G070600	AST68,SULTR2;1	slufate transporter 2;1	[3]
Manes.16G135400		pentatricopeptide (PPR) repeat-containing protein / CBS domain-containing protein	[3]
Manes.03G006400		Protein of unknown function (DUF1336)	[3]
Manes.16G133000		Protein of unknown function (DUF1336)	[3]
Manes.03G012100		Un_annotated function	[3]
Manes.16G125900		Un_annotated function	[3]
Manes.03G013600	APT5	adenine phosphoribosyltransferase 5	[3]
Manes.16G123000	APT5	adenine phosphoribosyltransferase 5	[3]
Manes.03G065100	CYC2BAT,CYC3B,CYCA2;2	mitotic-like cyclin 3B from Arabidopsis	[3]
Manes.03G017500		Protein of unknown function, DUF642	[3]
Manes.04G118200		Protein of unknown function, DUF642	[3]
Manes.16G119100		Protein of unknown function, DUF642	[3]
Manes.S059100		Protein of unknown function, DUF642	[3]
Manes.01G179500	LRP1	Lateral root primordium (LRP) protein-related	[3]
Manes.02G140000	LRP1	Lateral root primordium (LRP) protein-related	[3]
Manes.03G090000	ATGSL12,gsl12	glucan synthase-like 12	[3]
Manes.03G090100	ATGSL12,gsl12	glucan synthase-like 12	[3]
Manes.15G103500	ATGSL12,gsl12	glucan synthase-like 12	[3]
Manes.08G103000		GRAM domain family protein	[3]
Manes.11G078800		GRAM domain family protein	[3]
Manes.04G166000		Glutaredoxin family protein	[3]
Manes.07G042800		Glutaredoxin family protein	[3]
Manes.08G128300		Glutaredoxin family protein	[3]
Manes.11G004500		Glutaredoxin family protein	[3]
Manes.14G057800		Un_annotated function	[3]
Manes.15G152600		Un_annotated function	[3]
Manes.12G021500		GDSL-like Lipase/Acylhydrolase superfamily protein	[3]
Manes.13G022400		GDSL-like Lipase/Acylhydrolase superfamily protein	[3]
Manes.15G152200		GDSL-like Lipase/Acylhydrolase superfamily protein	[3]
Manes.17G110600		GDSL-like Lipase/Acylhydrolase superfamily protein	[3]
Manes.18G077100		GDSL-like Lipase/Acylhydrolase superfamily protein	[3]
Manes.02G065400		NAD(P)-binding Rossmann-fold superfamily protein	[3]
Manes.15G165400		NAD(P)-binding Rossmann-fold superfamily protein	[3]
Manes.17G115900		NAD(P)-binding Rossmann-fold superfamily protein	[3]
Manes.17G120500	AO	L-aspartate oxidase	[3]
Manes.01G196400		Gibberellin-regulated family protein	[3]
Manes.05G091200		Gibberellin-regulated family protein	[3]
Manes.14G069800		Gibberellin-regulated family protein	[3]
Manes.17G119200		Gibberellin-regulated family protein	[3]
Manes.01G106300	NIK1	NSP-interacting kinase 1	[3]
Manes.02G062900	NIK1	NSP-interacting kinase 1	[3]
Manes.07G083100		3-oxo-5-alpha-steroid 4-dehydrogenase family protein	[3]
Manes.10G070400		3-oxo-5-alpha-steroid 4-dehydrogenase family protein	[3]
Manes.01G108300		Un_annotated function	[3]
Manes.09G127300	ATHSF3,ATHSFA1B,HSF3,HSFA1B	heat shock factor 3	[3]
Manes.05G119600	AER,AT-AER	alkenal reductase	[3]
Manes.05G120000	AER,AT-AER	alkenal reductase	[3]
Manes.05G121500	AER,AT-AER	alkenal reductase	[3]
Manes.01G018800		Zinc-binding dehydrogenase family protein	[3]
Manes.05G121700		Zinc-binding dehydrogenase family protein	[3]
Manes.08G164800	ENH1	rubredoxin family protein	[3]
Manes.14G136100		Un_annotated function	[3]
Manes.08G152900		Sodium/calcium exchanger family protein	[3]
Manes.09G136600		Sodium/calcium exchanger family protein	[3]
Manes.09G139300		C2 calcium/lipid-binding plant phosphoribosyltransferase family protein	[3]
Manes.14G064000	pat1,TRP1	tryptophan biosynthesis 1	[3]
Manes.08G144100	GDH1	glutamate dehydrogenase 1	[3]
Manes.09G141500	GDH1	glutamate dehydrogenase 1	[3]
Manes.08G147100		Un_annotated function	[3]
Manes.09G144900		Un_annotated function	[3]
Manes.03G066400	SULTR3;5	sulfate transporter 3;5	[3]
Manes.16G070100	SULTR3;5	sulfate transporter 3;5	[3]
Manes.01G189400		zinc knuckle (CCHC-type) family protein	[3]
Manes.04G113000	ATBCB,BCB,SAG14	blue-copper-binding protein	[3]
Manes.06G056400	ATBCB,BCB,SAG14	blue-copper-binding protein	[3]
Manes.06G056800	ATBCB,BCB,SAG14	blue-copper-binding protein	[3]
Manes.11G056400	ATBCB,BCB,SAG14	blue-copper-binding protein	[3]
Manes.14G134100	ATBCB,BCB,SAG14	blue-copper-binding protein	[3]
Manes.03G039900	ATGER3,GER3,GLP3,GLP3A,GLP3B	germin 3	[3]
Manes.11G020100	ATGER3,GER3,GLP3,GLP3A,GLP3B	germin 3	[3]
Manes.16G096200	ATGER3,GER3,GLP3,GLP3A,GLP3B	germin 3	[3]
Manes.03G055200	JAZ12,TIFY3B	jasmonate-zim-domain protein 12	[3]
Manes.07G023500	JAZ12,TIFY3B	jasmonate-zim-domain protein 12	[3]
Manes.11G112600		Plant L-ascorbate oxidase	[3]
Manes.04G006900	At-A/N-InvE,INV-E	alkaline/neutral invertase	[3]
Manes.07G088200	At-A/N-InvE,INV-E	alkaline/neutral invertase	[3]
Manes.07G088500	At-A/N-InvE,INV-E	alkaline/neutral invertase	[3]
Manes.10G057700	At-A/N-InvE,INV-E	alkaline/neutral invertase	[3]
Manes.04G009400	ATCSLA02,ATCSLA2,CSLA02,CSLA2	cellulose synthase-like A02	[3]
Manes.11G156200	ATCSLA02,ATCSLA2,CSLA02,CSLA2	cellulose synthase-like A02	[3]
Manes.04G011600		Serine carboxypeptidase S28 family protein	[3]
Manes.04G011700		Serine carboxypeptidase S28 family protein	[3]
Manes.06G016300		Serine carboxypeptidase S28 family protein	[3]
Manes.10G053700		Serine carboxypeptidase S28 family protein	[3]
Manes.11G154200		Serine carboxypeptidase S28 family protein	[3]
Manes.11G154300		Serine carboxypeptidase S28 family protein	[3]
Manes.11G154400		Serine carboxypeptidase S28 family protein	[3]
Manes.11G154600		Serine carboxypeptidase S28 family protein	[3]
Manes.14G157500		Serine carboxypeptidase S28 family protein	[3]
Manes.14G157700		Serine carboxypeptidase S28 family protein	[3]
Manes.14G157800		Serine carboxypeptidase S28 family protein	[3]
Manes.14G160200		Serine carboxypeptidase S28 family protein	[3]
Manes.01G022600	CaS	calcium sensing receptor	[3]
Manes.05G116700	CaS	calcium sensing receptor	[3]
Manes.04G064200	HCF136	photosystem II stability/assembly factor, chloroplast (HCF136)	[3]
Manes.11G108100	HCF136	photosystem II stability/assembly factor, chloroplast (HCF136)	[3]
Manes.04G095100	ATSGS3,SGS3	XS domain-containing protein / XS zinc finger domain-containing protein-related	[3]
Manes.04G095200	ATSGS3,SGS3	XS domain-containing protein / XS zinc finger domain-containing protein-related	[3]
Manes.07G014000	ATSGS3,SGS3	XS domain-containing protein / XS zinc finger domain-containing protein-related	[3]
Manes.10G131600	ATSGS3,SGS3	XS domain-containing protein / XS zinc finger domain-containing protein-related	[3]
Manes.11G071700	ATSGS3,SGS3	XS domain-containing protein / XS zinc finger domain-containing protein-related	[3]
Manes.12G081200	ATSGS3,SGS3	XS domain-containing protein / XS zinc finger domain-containing protein-related	[3]
Manes.06G149200		Un_annotated function	[3]
Manes.06G151900		Protein kinase superfamily protein	[3]
Manes.09G004400		Protein kinase superfamily protein	[3]
Manes.12G114600		Protein kinase superfamily protein	[3]
Manes.12G114700		Protein kinase superfamily protein	[3]
Manes.13G117700		Protein kinase superfamily protein	[3]
Manes.01G043200	APRR5,PRR5	pseudo-response regulator 5	[3]
Manes.05G016200	APRR5,PRR5	pseudo-response regulator 5	[3]
Manes.18G108800		Cytidine/deoxycytidylate deaminase family protein	[3]
Manes.03G020400	ATRD22,RD22	BURP domain-containing protein	[3]
Manes.03G065700	ATRD22,RD22	BURP domain-containing protein	[3]
Manes.03G066300	ATRD22,RD22	BURP domain-containing protein	[3]
Manes.03G125200	ATRD22,RD22	BURP domain-containing protein	[3]
Manes.03G125600	ATRD22,RD22	BURP domain-containing protein	[3]
Manes.03G125700	ATRD22,RD22	BURP domain-containing protein	[3]
Manes.03G125800	ATRD22,RD22	BURP domain-containing protein	[3]
Manes.03G126100	ATRD22,RD22	BURP domain-containing protein	[3]
Manes.03G128100	ATRD22,RD22	BURP domain-containing protein	[3]
Manes.06G160100	ATRD22,RD22	BURP domain-containing protein	[3]
Manes.06G160300	ATRD22,RD22	BURP domain-containing protein	[3]
Manes.06G160500	ATRD22,RD22	BURP domain-containing protein	[3]
Manes.06G160600	ATRD22,RD22	BURP domain-containing protein	[3]
Manes.06G160700	ATRD22,RD22	BURP domain-containing protein	[3]
Manes.06G160800	ATRD22,RD22	BURP domain-containing protein	[3]
Manes.06G160900	ATRD22,RD22	BURP domain-containing protein	[3]
Manes.11G089000	ATRD22,RD22	BURP domain-containing protein	[3]
Manes.16G066600	ATRD22,RD22	BURP domain-containing protein	[3]
Manes.S050100	ATRD22,RD22	BURP domain-containing protein	[3]
Manes.05G007200		Pectinacetylesterase family protein	[3]
Manes.09G182100		Pectinacetylesterase family protein	[3]
Manes.09G127200	EMB976	Tetratricopeptide repeat (TPR)-like superfamily protein	[3]
Manes.12G062900		Auxin-responsive family protein	[3]
Manes.12G063000		Auxin-responsive family protein	[3]
Manes.12G080000		Auxin-responsive family protein	[3]
Manes.12G080100		Auxin-responsive family protein	[3]
Manes.12G083500		Auxin-responsive family protein	[3]
Manes.S092100		Auxin-responsive family protein	[3]
Manes.13G062300	G6PD1	glucose-6-phosphate dehydrogenase 1	[3]
Manes.10G070900		S-adenosyl-L-methionine-dependent methyltransferases superfamily protein	[3]
Manes.01G198400		RING/U-box superfamily protein	[3]
Manes.06G102400		RING/U-box superfamily protein	[3]
Manes.14G068100		RING/U-box superfamily protein	[3]
Manes.15G181000		RING/U-box superfamily protein	[3]
Manes.17G123400		RING/U-box superfamily protein	[3]
Manes.12G024000		Un_annotated function	[3]
Manes.13G025600		Un_annotated function	[3]
Manes.15G150600		Un_annotated function	[3]
Manes.17G112300		Un_annotated function	[3]
Manes.01G250400		Un_annotated function	[3]
Manes.02G014200		Un_annotated function	[3]
Manes.05G027400		Un_annotated function	[3]
Manes.01G006100	ATUBC8,UBC8	ubiquitin conjugating enzyme 8	[3]
Manes.18G125800	ATUBC8,UBC8	ubiquitin conjugating enzyme 8	[3]
Manes.13G040200	PDLP1,PDLP1A	plasmodesmata-located protein 1	[3]
Manes.03G161600	ATPTR3,PTR3	peptide transporter 3	[3]
Manes.13G037300	ATPTR3,PTR3	peptide transporter 3	[3]
Manes.05G109000	APE2,TPT	Glucose-6-phosphate/phosphate translocator-related	[3]
Manes.16G032200	APE2,TPT	Glucose-6-phosphate/phosphate translocator-related	[3]
Manes.17G049400	APE2,TPT	Glucose-6-phosphate/phosphate translocator-related	[3]
Manes.10G068500	FLS2	Leucine-rich receptor-like protein kinase family protein	[3]
Manes.15G107200	FLS2	Leucine-rich receptor-like protein kinase family protein	[3]
Manes.17G067000	FLS2	Leucine-rich receptor-like protein kinase family protein	[3]
Manes.17G067300	FLS2	Leucine-rich receptor-like protein kinase family protein	[3]
Manes.16G002100	TET1,TRN2	Tetraspanin family protein	[3]
Manes.03G153900		Cystatin/monellin superfamily protein	[3]
Manes.08G041000		Cystatin/monellin superfamily protein	[3]
Manes.09G039400		Cystatin/monellin superfamily protein	[3]
Manes.02G199400	CCR4	CRINKLY4 related 4	[3]
Manes.18G107200	CCR4	CRINKLY4 related 4	[3]
Manes.09G172500	ATRBOHD,RBOHD	respiratory burst oxidase homologue D	[3]
Manes.11G113800		Bifunctional inhibitor/lipid-transfer protein/seed storage 2S albumin superfamily protein	[3]
Manes.12G054000		Bifunctional inhibitor/lipid-transfer protein/seed storage 2S albumin superfamily protein	[3]
Manes.13G054400		Bifunctional inhibitor/lipid-transfer protein/seed storage 2S albumin superfamily protein	[3]
Manes.15G148400		Bifunctional inhibitor/lipid-transfer protein/seed storage 2S albumin superfamily protein	[3]
Manes.12G044700		Phototropic-responsive NPH3 family protein	[3]
Manes.13G045700		Phototropic-responsive NPH3 family protein	[3]
Manes.15G001300	ATWRKY48,WRKY48	WRKY DNA-binding protein 48	[3]
Manes.05G186100	AAP6	amino acid permease 6	[3]
Manes.18G053300	AAP6	amino acid permease 6	[3]
Manes.06G108100		NAD(P)-binding Rossmann-fold superfamily protein	[3]
Manes.14G062800		NAD(P)-binding Rossmann-fold superfamily protein	[3]
Manes.14G054200		Un_annotated function	[3]
Manes.06G131200		Integrase-type DNA-binding superfamily protein	[3]
Manes.14G039000		Integrase-type DNA-binding superfamily protein	[3]
Manes.06G040500		Leucine-rich repeat transmembrane protein kinase family protein	[3]
Manes.09G066600		thylakoid lumen 15.0 kDa protein	[3]
Manes.01G246900	ATCNGC1,CNGC1	cyclic nucleotide gated channel 1	[3]
Manes.05G023700	ATCNGC1,CNGC1	cyclic nucleotide gated channel 1	[3]
Manes.06G158600	ATCNGC1,CNGC1	cyclic nucleotide gated channel 1	[3]
Manes.14G017700	ATCNGC1,CNGC1	cyclic nucleotide gated channel 1	[3]
Manes.03G107100		Un_annotated function	[3]
Manes.15G088200		Un_annotated function	[3]
Manes.18G108000		DNA mismatch repair protein MutS, type 2	[3]
Manes.03G116700	LHCB3,LHCB3*1	light-harvesting chlorophyll B-binding protein 3	[3]
Manes.03G114800		S-adenosyl-L-methionine-dependent methyltransferases superfamily protein	[3]
Manes.15G084500		S-adenosyl-L-methionine-dependent methyltransferases superfamily protein	[3]
Manes.03G119600	FQR1	flavodoxin-like quinone reductase 1	[3]
Manes.16G015300	FQR1	flavodoxin-like quinone reductase 1	[3]
Manes.17G031200	FQR1	flavodoxin-like quinone reductase 1	[3]
Manes.03G123800	THI1,THI4,TZ	thiazole biosynthetic enzyme, chloroplast (ARA6) (THI1) (THI4)	[3]
Manes.15G075600	THI1,THI4,TZ	thiazole biosynthetic enzyme, chloroplast (ARA6) (THI1) (THI4)	[3]
Manes.15G072500		AT hook motif-containing protein	[3]
Manes.03G136100	IAMT1	IAA carboxylmethyltransferase 1	[3]
Manes.15G064100		Calcium-dependent lipid-binding (CaLB domain) family protein	[3]
Manes.S104800		Calcium-dependent lipid-binding (CaLB domain) family protein	[3]
Manes.03G137500		Protein kinase superfamily protein	[3]
Manes.12G062300		Protein kinase superfamily protein	[3]
Manes.13G063300		Protein kinase superfamily protein	[3]
Manes.15G063800		Protein kinase superfamily protein	[3]
Manes.03G028200		O-Glycosyl hydrolases family 17 protein	[3]
Manes.05G125000		O-Glycosyl hydrolases family 17 protein	[3]
Manes.13G029300		O-Glycosyl hydrolases family 17 protein	[3]
Manes.16G107700		O-Glycosyl hydrolases family 17 protein	[3]
Manes.03G031800	ATSERAT1;1,SAT-52,SAT5,SERAT1;1	serine acetyltransferase 1;1	[3]
Manes.03G032000	ATET2,ET2	effector of transcription2	[3]
Manes.06G018300		Clp amino terminal domain-containing protein	[3]
Manes.14G146100	TCH4,XTH22	Xyloglucan endotransglucosylase/hydrolase family protein	[3]
Manes.14G152100	TCH4,XTH22	Xyloglucan endotransglucosylase/hydrolase family protein	[3]
Manes.14G152200	TCH4,XTH22	Xyloglucan endotransglucosylase/hydrolase family protein	[3]
Manes.06G034300	ATCNGC5,CNGC5	cyclic nucleotide gated channel 5	[3]
Manes.06G038100		Calcineurin-like metallo-phosphoesterase superfamily protein	[3]
Manes.07G133100		lactate/malate dehydrogenase family protein	[3]
Manes.10G052600		lactate/malate dehydrogenase family protein	[3]
Manes.02G213600		Protein kinase superfamily protein	[3]
Manes.18G144500		Protein kinase superfamily protein	[3]
Manes.04G029500	ATEXO70H7,EXO70H7	exocyst subunit exo70 family protein H7	[3]
Manes.11G135900	ATEXO70H7,EXO70H7	exocyst subunit exo70 family protein H7	[3]
Manes.04G031200		Un_annotated function	[3]
Manes.08G077300		Un_annotated function	[3]
Manes.09G086500		Un_annotated function	[3]
Manes.04G022200	ATPDX2,EMB2407,PDX2	pyridoxine biosynthesis 2	[3]
Manes.04G020100	IFL,IFL1,REV	Homeobox-leucine zipper family protein / lipid-binding START domain-containing protein	[3]
Manes.11G146000	IFL,IFL1,REV	Homeobox-leucine zipper family protein / lipid-binding START domain-containing protein	[3]
Manes.06G087300	ATSNAP33,ATSNAP33B,SNAP33,SNP33	soluble N-ethylmaleimide-sensitive factor adaptor protein 33	[3]
Manes.14G083800	ATSNAP33,ATSNAP33B,SNAP33,SNP33	soluble N-ethylmaleimide-sensitive factor adaptor protein 33	[3]
Manes.06G090400	AtMYB28,HAG1,MYB28,PMG1	myb domain protein 28	[3]
Manes.14G080500	AtMYB28,HAG1,MYB28,PMG1	myb domain protein 28	[3]
Manes.14G080600	AtMYB28,HAG1,MYB28,PMG1	myb domain protein 28	[3]
Manes.06G133300	PXY	Leucine-rich repeat protein kinase family protein	[3]
Manes.14G037000	PXY	Leucine-rich repeat protein kinase family protein	[3] [4]
Manes.06G136300		Plant invertase/pectin methylesterase inhibitor superfamily protein	[3]
Manes.10G033800		Plant invertase/pectin methylesterase inhibitor superfamily protein	[3]
Manes.14G034600		Plant invertase/pectin methylesterase inhibitor superfamily protein	[3]
Manes.06G105100	DOF5.6,HCA2	Dof-type zinc finger DNA-binding family protein	[3]
Manes.14G065600	DOF5.6,HCA2	Dof-type zinc finger DNA-binding family protein	[3]
Manes.08G035800	FOLB2	Dihydroneopterin aldolase	[3]
Manes.01G237700	ATPAP29,PAP29	purple acid phosphatase 29	[3]
Manes.05G005800	ATPAP29,PAP29	purple acid phosphatase 29	[3]
Manes.06G116700	NPX1	nuclear protein X1	[3]
Manes.14G054300	NPX1	nuclear protein X1	[3]
Manes.05G086300	CYP94B1	cytochrome P450, family 94, subfamily B, polypeptide 1	[3]
Manes.S053200	CYP94B1	cytochrome P450, family 94, subfamily B, polypeptide 1	[3]
Manes.12G156600	ALX8,ATSAL1,FRY1,HOS2,RON1,SAL1	Inositol monophosphatase family protein	[3]
Manes.12G156000	PSAN	photosystem I reaction center subunit PSI-N, chloroplast, putative / PSI-N, putative (PSAN)	[3]
Manes.12G136100		VQ motif-containing protein	[3]
Manes.13G093500		VQ motif-containing protein	[3]
Manes.07G034000		RNA-binding (RRM/RBD/RNP motifs) family protein	[3]
Manes.14G041500		RNA-binding (RRM/RBD/RNP motifs) family protein	[3]
Manes.S051200		RNA-binding (RRM/RBD/RNP motifs) family protein	[3]
Manes.07G024200	BAM1	Leucine-rich receptor-like protein kinase family protein	[3]
Manes.10G118400	BAM1	Leucine-rich receptor-like protein kinase family protein	[3]
Manes.12G119600	BAM1	Leucine-rich receptor-like protein kinase family protein	[3]
Manes.13G105900	BAM1	Leucine-rich receptor-like protein kinase family protein	[3]
Manes.09G065400	ATMYB68,MYB68	myb domain protein 68	[3]
Manes.16G106000	ATMYB68,MYB68	myb domain protein 68	[3]
Manes.18G051300	ATMYB68,MYB68	myb domain protein 68	[3]
Manes.01G134900		GRAS family transcription factor	[3]
Manes.02G093300		GRAS family transcription factor	[3]
Manes.13G112500	ATBT4,BT4	BTB and TAZ domain protein 4	[3]
Manes.14G084200		UDP-glucose 6-dehydrogenase family protein	[4]
Manes.04G032900	UXS5	UDP-XYL synthase 5	[4]
Manes.11G132500	UXS6	UDP-XYL synthase 6	[4]
Manes.03G122300	GAUT12,IRX8,LGT6	galacturonosyltransferase 12	[4]
Manes.09G119300	GAUT7,LGT7	galacturonosyltransferase 7	[4]
Manes.14G088700	GAUT11	galacturonosyltransferase 11	[4]
Manes.15G076900	GAUT12,IRX8,LGT6	galacturonosyltransferase 12	[4]
Manes.14G031100	ATPGMP,PGM,PGM1,STF1	phosphoglucomutase	[4]
Manes.16G010700	ATGPT2,GPT2	glucose-6-phosphate/phosphate translocator 2	[4]
Manes.01G184000	ATSS1,SSI,SSI1	Glycogen/starch synthases, ADP-glucose type	[4]
Manes.02G052600		Glycosyl transferase, family 35	[4]
Manes.02G122500	ATPHS2,PHS2	alpha-glucan phosphorylase 2	[4]
Manes.17G049200	ATPHS2,PHS2	alpha-glucan phosphorylase 2	[4]
Manes.18G037100	AMY1,ATAMY1	alpha-amylase-like	[4]
Manes.03G155800	BAM1,BMY7,TR-BAMY	beta-amylase 1	[4]
Manes.12G078500	AT-BETA-AMY,ATBETA-AMY,BAM5,BMY1,RAM1	beta-amylase 5	[4]
Manes.15G060100	BAM4,BMY6	beta-amylase 4	[4]
Manes.01G198900	ATTPS9,TPS9	trehalose-phosphatase/synthase 9	[4]
Manes.05G087900	ATTPS9,TPS9	trehalose-phosphatase/synthase 9	[4]
Manes.06G103000	ATTPS9,TPS9	trehalose-phosphatase/synthase 9	[4]
Manes.15G098800	ATTPS1,TPS1	trehalose-6-phosphate synthase	[4]
Manes.01G076500	ATBETAFRUCT4,VAC-INV	Glycosyl hydrolases family 32 protein	[4]
Manes.03G049200	ATBFRUCT1,ATCWINV1	Glycosyl hydrolases family 32 protein	[4]
Manes.11G025400	ATBFRUCT1,ATCWINV1	Glycosyl hydrolases family 32 protein	[4]
Manes.16G090600	ATSUS4,SUS4	sucrose synthase 4	[4]
Manes.01G123800	ATSUS6,SUS6	sucrose synthase 6	[4]
Manes.02G081500	ATSUS6,SUS6	sucrose synthase 6	[4]
Manes.14G107800	ATSUS6,SUS6	sucrose synthase 6	[4]
Manes.02G080600	AtUGP2,UGP2	UDP-glucose pyrophosphorylase 2	[4]
Manes.02G069000	DIN9,PMI2	Mannose-6-phosphate isomerase, type I	[4]
Manes.11G051200	AXR3,IAA17	AUX/IAA transcriptional regulator family protein	[4]
Manes.04G080700		SAUR-like auxin-responsive protein family	[4]
Manes.04G081500		SAUR-like auxin-responsive protein family	[4]
Manes.04G082200		SAUR-like auxin-responsive protein family	[4]
Manes.05G149400		SAUR-like auxin-responsive protein family	[4]
Manes.05G191200		SAUR-like auxin-responsive protein family	[4]
Manes.09G064000		SAUR-like auxin-responsive protein family	[4]
Manes.S086000		SAUR-like auxin-responsive protein family	[4]
Manes.13G045100	CLE41	CLAVATA3/ESR-RELATED 41	[4]
Manes.08G056500	BOP2	Ankyrin repeat family protein / BTB/POZ domain-containing protein	[4]
Manes.04G120200	ATGA3OX1,GA3OX1,GA4	gibberellin 3-oxidase 1	[4]
Manes.16G067700	ATGA3OX1,GA3OX1,GA4	gibberellin 3-oxidase 1	[4]
Manes.05G042300	AT2353,ATGA20OX2,GA20OX2	gibberellin 20 oxidase 2	[4]
Manes.15G137400	AHK4,ATCRE1,CRE1,WOL,WOL1	CHASE domain containing histidine kinase protein	[4]
Manes.18G111900	ARR3	response regulator 3	[4]
Manes.04G134100	AHP4	HPT phosphotransmitter 4	[4]

## Sheet: Literature source
References
[1] Sojikul, P. et al. (2015) ‘Genome-wide analysis reveals phytohormone action during cassava storage root initiation’, Plant Molecular Biology [Preprint]. Available at: https://doi.org/10.1007/s11103-015-0340-z.
[2] Utsumi, Y. et al. (2020) ‘Integrative omics approaches revealed a crosstalk among phytohormones during tuberous root development in cassava’, Plant Molecular Biology [Preprint]. Available at: https://doi.org/10.1007/s11103-020-01033-8.
[3] Hoang, N. v. et al. (2020) ‘Gene Regulatory Network Guided Investigations and Engineering of Storage Root Development in Root Crops’, Frontiers in Plant Science. Frontiers Media S.A. Available at: https://doi.org/10.3389/fpls.2020.00762.
[4] Rüscher, D. et al. (2021) ‘Auxin signaling and vascular cambium formation enable storage metabolism in cassava tuberous roots’, Journal of Experimental Botany, 72(10), pp. 3688–3703. Available at: https://doi.org/10.1093/jxb/erab106.
