# Supplementary material for: Trehalose metabolism coordinates transcriptional regulatory control and metabolic requirements to trigger the onset of cassava storage root initiation
Source: Sci Rep. 2023 Nov 15;13:19973. doi: 10.1038/s41598-023-47095-8 (PMC10651926; doi:10.1038/s41598-023-47095-8)
Supplement: Supplementary file 3 — Dataset S3. [file 41598_2023_47095_MOESM3_ESM.xlsx]

## Sheet: Title
Supplementary Data S3. The relationship of regulatory model indicating potential roles of trehalose metabolism in modulating storage initiation, inclusive of literature

## Sheet: Supplementary Data S3
	Supplementary Data S3. The relationship of regulatory model indicating potential roles of trehalose metabolism in modulating storage initiation, inclusive of literature
		Genes or metabolites	Relationship	Genes or metabolites	Reference
		Sucrose	Activate	TPS	Yadav, U.P. et al. (2014) ‘The sucrose-trehalose 6-phosphate (Tre6P) nexus: Specificity and mechanisms of sucrose signalling by’, Journal of Experimental Botany, 65(4), pp. 1051–1068. Available at: https://doi.org/10.1093/jxb/ert457.
		Sucrose	Inhibit	TPP	Yadav, U.P. et al. (2014) ‘The sucrose-trehalose 6-phosphate (Tre6P) nexus: Specificity and mechanisms of sucrose signalling by’, Journal of Experimental Botany, 65(4), pp. 1051–1068. Available at: https://doi.org/10.1093/jxb/ert457.
		T6P	Inhibit	SPS/SPP	Yadav, U.P. et al. (2014) ‘The sucrose-trehalose 6-phosphate (Tre6P) nexus: Specificity and mechanisms of sucrose signalling by’, Journal of Experimental Botany, 65(4), pp. 1051–1068. Available at: https://doi.org/10.1093/jxb/ert457.
		T6P	Inhibit	SnRK1	Baena-González, E. and Lunn, J.E. (2020) ‘SnRK1 and trehalose 6-phosphate – two ancient pathways converge to regulate plant metabolism and growth’, Current Opinion in Plant Biology. Elsevier Ltd, pp. 52–59. Available at: https://doi.org/10.1016/j.pbi.2020.01.010.
		SnRK1	Inhibit	TOR	McCready, K., Spencer, V. and Kim, M. (2020) ‘The Importance of TOR Kinase in Plant Development’, Frontiers in Plant Science, 11(February), pp. 1–7. Available at: https://doi.org/10.3389/fpls.2020.00016.
		TOR	Activate	S6K	McCready, K., Spencer, V. and Kim, M. (2020) ‘The Importance of TOR Kinase in Plant Development’, Frontiers in Plant Science, 11(February), pp. 1–7. Available at: https://doi.org/10.3389/fpls.2020.00016. Barrada, A. et al. (2015) “Spatial regulation of root growth: Placing the plant TOR pathway in a developmental perspective,” International Journal of Molecular Sciences. MDPI AG, pp. 19671–19697.…
		TOR	Activate	E2Fa	McCready, K., Spencer, V. and Kim, M. (2020) ‘The Importance of TOR Kinase in Plant Development’, Frontiers in Plant Science, 11(February), pp. 1–7. Available at: https://doi.org/10.3389/fpls.2020.00016. Xie, X. et al. (2021) “Auxin and target of rapamycin spatiotemporally regulate root organogenesis,” International Journal of Molecular Sciences. MDPI. Available at: https://doi.org/10.3390/ijms22…
		S6K	Activate	ARFs	McCready, K., Spencer, V. and Kim, M. (2020) ‘The Importance of TOR Kinase in Plant Development’, Frontiers in Plant Science, 11(February), pp. 1–7. Available at: https://doi.org/10.3389/fpls.2020.00016. Xie, X. et al. (2021) “Auxin and target of rapamycin spatiotemporally regulate root organogenesis,” International Journal of Molecular Sciences. MDPI. Available at: https://doi.org/10.3390/ijms22…
		ARFs	Activate	HD-ZIPIIIs	Hoang, N. v. et al. (2020) ‘Gene Regulatory Network Guided Investigations and Engineering of Storage Root Development in Root Crops’, Frontiers in Plant Science. Frontiers Media S.A. Available at: https://doi.org/10.3389/fpls.2020.00762. Rüscher, D. et al. (2021) ‘Auxin signaling and vascular cambium formation enable storage metabolism in cassava tuberous roots’, Journal of Experimental Botany, 7…
		HD-ZIPIIIs	Activate	PXY	Rüscher, D. et al. (2021) ‘Auxin signaling and vascular cambium formation enable storage metabolism in cassava tuberous roots’, Journal of Experimental Botany, 72(10), pp. 3688–3703. Available at: https://doi.org/10.1093/jxb/erab106.
		PXY	Activate	WOX4	Rüscher, D. et al. (2021) ‘Auxin signaling and vascular cambium formation enable storage metabolism in cassava tuberous roots’, Journal of Experimental Botany, 72(10), pp. 3688–3703. Available at: https://doi.org/10.1093/jxb/erab106. Hoang, N. v. et al. (2020) ‘Gene Regulatory Network Guided Investigations and Engineering of Storage Root Development in Root Crops’, Frontiers in Plant Science. Fro…
		PXY	Activate	BIN2	Hoang, N. v. et al. (2020) ‘Gene Regulatory Network Guided Investigations and Engineering of Storage Root Development in Root Crops’, Frontiers in Plant Science. Frontiers Media S.A. Available at: https://doi.org/10.3389/fpls.2020.00762.
		WOX4	Activate	WOX14	Rüscher, D. et al. (2021) ‘Auxin signaling and vascular cambium formation enable storage metabolism in cassava tuberous roots’, Journal of Experimental Botany, 72(10), pp. 3688–3703. Available at: https://doi.org/10.1093/jxb/erab106. Hoang, N. v. et al. (2020) ‘Gene Regulatory Network Guided Investigations and Engineering of Storage Root Development in Root Crops’, Frontiers in Plant Science. Fro…
		WOX14	Activate	KNOX1	Rüscher, D. et al. (2021) ‘Auxin signaling and vascular cambium formation enable storage metabolism in cassava tuberous roots’, Journal of Experimental Botany, 72(10), pp. 3688–3703. Available at: https://doi.org/10.1093/jxb/erab106. Hoang, N. v. et al. (2020) ‘Gene Regulatory Network Guided Investigations and Engineering of Storage Root Development in Root Crops’, Frontiers in Plant Science. Fro…
		KNOX1	Activate	LBD4	Hoang, N. v. et al. (2020) ‘Gene Regulatory Network Guided Investigations and Engineering of Storage Root Development in Root Crops’, Frontiers in Plant Science. Frontiers Media S.A. Available at: https://doi.org/10.3389/fpls.2020.00762.
		KNOX1	Activate	Cytokinin relatged genes (AFR3, ARF18 and CRF1)	Sojikul, P. et al. (2015) ‘Genome-wide analysis reveals phytohormone action during cassava storage root initiation’, Plant Molecular Biology [Preprint]. Available at: https://doi.org/10.1007/s11103-015-0340-z.
		KNOX1	Activate	Ethylene relatged genes (ERF/CEJ and ACO1)	Sojikul, P. et al. (2015) ‘Genome-wide analysis reveals phytohormone action during cassava storage root initiation’, Plant Molecular Biology [Preprint]. Available at: https://doi.org/10.1007/s11103-015-0340-z.
		KNOX1	Inhibit	Auxin related genes (IAA3 and PIN2)	Sojikul, P. et al. (2015) ‘Genome-wide analysis reveals phytohormone action during cassava storage root initiation’, Plant Molecular Biology [Preprint]. Available at: https://doi.org/10.1007/s11103-015-0340-z.
		KNOX1	Inhibit	Gibberellin related genes (KS and AGL20)	Sojikul, P. et al. (2015) ‘Genome-wide analysis reveals phytohormone action during cassava storage root initiation’, Plant Molecular Biology [Preprint]. Available at: https://doi.org/10.1007/s11103-015-0340-z.
		Gibberellin related genes KS and AGL20)	Activate	VND7	Singh, V. et al. (2019) “Gibberellin Promotes Sweetpotato Root Vascular Lignification and Reduces Storage-Root Formation,” Frontiers in Plant Science, 10. Available at: https://doi.org/10.3389/fpls.2019.01320.
		NAC83	Inhibit	VND7	Zhuo, X. et al. (2018) ‘Genome-wide analysis of the NAC transcription factor gene family reveals differential expression patterns and cold-stress responses in the woody plant prunus mume’, Genes, 9(10). Available at: https://doi.org/10.3390/genes9100494. He, S. et al. (2021) ‘Dynamic network biomarker analysis discovers IbNAC083 in the initiation and regulation of sweet potato root tuberization’,…
		IAA3	Inhibit	ARFs	Utsumi, Y. et al. (2020) ‘Integrative omics approaches revealed a crosstalk among phytohormones during tuberous root development in cassava’, Plant Molecular Biology [Preprint]. Available at: https://doi.org/10.1007/s11103-020-01033-8.
		BIN2	Activate	ARFs	Utsumi, Y. et al. (2020) ‘Integrative omics approaches revealed a crosstalk among phytohormones during tuberous root development in cassava’, Plant Molecular Biology [Preprint]. Available at: https://doi.org/10.1007/s11103-020-01033-8.
		Sucrose and starch metabolism pathway			Goto, M.K. and S. (2020) ‘KEGG: Kyoto Encyclopedia of Genes and Genomes’, Oncology Letters, 19(4), pp. 3316–3332. Available at: https://doi.org/10.3892/ol.2020.11439.
